# Supplementary material for: Organic radicals stabilization above 300 °C in Eu-based coordination polymers for solar steam generation
Source: Nat Commun. 2022 Oct 17;13:6116. doi: 10.1038/s41467-022-33948-9 (PMC9576730; doi:10.1038/s41467-022-33948-9)
Supplement: Supplementary file 2 — Source Data [file 41467_2022_33948_MOESM2_ESM.xlsx]

## Sheet: Figure 3a
Powder X-ray diffraction patterns of EuTTA.
	Calculated			As made			230 °C			350 °C
2 theta (degree)	Intensity		2 theta (degree)	Intensity		2 theta (degree)	Intensity		2 theta (degree)	Intensity
2.75	0		3	1		3	2		3	3
2.77	0		3.02	0.99653		3.02	1.99971		3.02	2.99227
2.79	0		3.04	0.99998		3.04	2.00301		3.04	2.99177
2.81	0		3.06	1.00315		3.06	2.00181		3.06	2.99946
2.83	0		3.08	0.99965		3.08	1.99902		3.08	3.00432
2.85	0		3.1	1.00114		3.1	2.00067		3.1	3.00171
2.87	0		3.12	1.00199		3.12	1.99868		3.12	2.99421
2.89	0		3.14	1.00055		3.14	1.99948		3.14	3.001
2.91	0		3.16	1.00292		3.16	1.99795		3.16	3.0019
2.93	0		3.18	1.00424		3.18	1.99891		3.18	3.00501
2.95	0		3.2	1		3.2	2.0011		3.2	3
2.97	0		3.22	1.00187		3.22	2.00044		3.22	2.99932
2.99	0		3.24	1.00276		3.24	2.003		3.24	2.99592
3.01	0		3.26	1.0026		3.26	2.00158		3.26	2.99944
3.03	0		3.28	1.00462		3.28	2.00209		3.28	3.00003
3.05	0		3.3	1.00379		3.3	2.00162		3.3	2.99797
3.07	0		3.32	1.00471		3.32	2.00261		3.32	2.99866
3.09	0		3.34	1.00105		3.34	2.00294		3.34	3.00014
3.11	0		3.36	0.99931		3.36	2.00106		3.36	3.00046
3.13	0		3.38	1.00185		3.38	1.99817		3.38	3.00222
3.15	0		3.4	1.00185		3.4	2		3.4	3
3.17	0		3.42	1.00675		3.42	2.00284		3.42	3.00049
3.19	0		3.44	1.00332		3.44	2.00564		3.44	3.00056
3.21	0		3.46	0.99926		3.46	2.00196		3.46	2.99984
3.23	0		3.48	1.00044		3.48	2.00177		3.48	3.00305
3.25	0		3.5	1.00025		3.5	2.00347		3.5	3.00521
3.27	0		3.52	1.00238		3.52	2.00404		3.52	3.00107
3.29	0		3.54	1.00269		3.54	2.003		3.54	2.99502
3.31	0		3.56	1.0023		3.56	2.00492		3.56	2.99632
3.33	0		3.58	1.00061		3.58	2.00253		3.58	3.00211
3.35	0		3.6	1		3.6	2		3.6	3.00035
3.37	0		3.62	1.00181		3.62	2.00408		3.62	2.99064
3.39	0		3.64	1.0025		3.64	2.00232		3.64	2.99351
3.41	0		3.66	1.00441		3.66	2.00241		3.66	3.0025
3.43	0		3.68	0.99963		3.68	2.00522		3.68	3.00049
3.45	0		3.7	1.00057		3.7	2.00721		3.7	3.00006
3.47	0		3.72	1.00231		3.72	2.00696		3.72	2.99694
3.49	0		3.74	1.00162		3.74	2.00518		3.74	2.99063
3.51	0		3.76	1.00113		3.76	2.00666		3.76	2.99762
3.53	0		3.78	1.00332		3.78	2.0052		3.78	2.99856
3.55	0		3.8	1.00178		3.8	2.00316		3.8	3
3.57	0		3.82	1.00019		3.82	2.0019		3.82	2.99982
3.59	0		3.84	1.0019		3.84	2.00118		3.84	2.99932
3.61	0		3.86	1.00082		3.86	2.00334		3.86	3.00159
3.63	0		3.88	1.00079		3.88	2.00389		3.88	3.0082
3.65	0		3.9	0.9998		3.9	2.00314		3.9	3.00295
3.67	0		3.92	1.00185		3.92	2.00221		3.92	3.00164
3.69	0		3.94	1.00167		3.94	2.00403		3.94	2.99604
3.71	0		3.96	1.0016		3.96	2.00226		3.96	2.99863
3.73	0		3.98	0.99988		3.98	2.00074		3.98	3.00387
3.75	0		4	1.00097		4	2.00165		4	3.00265
3.77	0		4.02	1.00173		4.02	2.00101		4.02	3.00356
3.79	0		4.04	1.00302		4.04	2.00238		4.04	3.00221
3.81	0		4.06	1.00264		4.06	2.00364		4.06	3.00628
3.83	0		4.08	1.0017		4.08	2.00314		4.08	3.00317
3.85	0		4.1	1.00077		4.1	2.00446		4.1	3.00534
3.87	0		4.12	1.00022		4.12	2.00405		4.12	3.00417
3.89	0		4.14	1.00067		4.14	2.00197		4.14	3.00512
3.91	0		4.16	1.00088		4.16	2.00146		4.16	3.00565
3.93	0		4.18	0.9994		4.18	2.00187		4.18	3.00519
3.95	0		4.2	1.00157		4.2	2.00027		4.2	3.00269
3.97	0		4.22	1.002		4.22	2.00029		4.22	2.99944
3.99	0		4.24	1.00079		4.24	2.00308		4.24	3.00419
4.01	0		4.26	1.00166		4.26	2.00128		4.26	3.00497
4.03	0		4.28	1.00423		4.28	2.00129		4.28	3.01021
4.05	0		4.3	1.00098		4.3	2.0034		4.3	3.00931
4.07	0		4.32	1.00291		4.32	2.00103		4.32	3.00695
4.09	0		4.34	1.003		4.34	1.99943		4.34	3.00897
4.11	0		4.36	1.00725		4.36	2.00109		4.36	3.00868
4.13	0		4.38	1.00305		4.38	1.99996		4.38	3.00546
4.15	0		4.4	1.00255		4.4	2.00169		4.4	3
4.17	0		4.42	1.00067		4.42	2.00265		4.42	3.00075
4.19	0		4.44	1.00016		4.44	2.00239		4.44	3.00533
4.21	0		4.46	0.99975		4.46	2.00269		4.46	3.00985
4.23	0		4.48	1.00067		4.48	2.00283		4.48	3.00957
4.25	0		4.5	1.00433		4.5	2.00262		4.5	3.01083
4.27	0		4.52	1.0011		4.52	2.00111		4.52	3.00651
4.29	0		4.54	0.99995		4.54	2.00413		4.54	3.00835
4.31	0		4.56	1.00308		4.56	2.00142		4.56	3.00492
4.33	0		4.58	1.0013		4.58	2.00322		4.58	3.00686
4.35	0		4.6	1.00176		4.6	2.00319		4.6	3.00475
4.37	0		4.62	1.00196		4.62	2.00305		4.62	3.00431
4.39	0		4.64	1.00194		4.64	2.00141		4.64	3.00262
4.41	0		4.66	1.00313		4.66	2.00041		4.66	3.00296
4.43	0		4.68	1.00279		4.68	2.00213		4.68	3.00637
4.45	0		4.7	1.00286		4.7	2.00128		4.7	3.00625
4.47	0		4.72	1.00174		4.72	2.00232		4.72	3.00736
4.49	0		4.74	1.00127		4.74	2.00196		4.74	3.00561
4.51	0		4.76	0.99965		4.76	2.00173		4.76	3.00949
4.53	0		4.78	0.99919		4.78	1.9992		4.78	3.00801
4.55	0		4.8	1		4.8	2.00146		4.8	3.00301
4.57	0		4.82	1.00141		4.82	2.00126		4.82	3.00611
4.59	0		4.84	1.00294		4.84	2.00273		4.84	3.0055
4.61	0		4.86	1.00409		4.86	2.00263		4.86	3.00612
4.63	0		4.88	1.004		4.88	2.00084		4.88	3.00451
4.65	0		4.9	1.00316		4.9	2.00049		4.9	3.00458
4.67	0		4.92	1.00183		4.92	2.00117		4.92	3.00847
4.69	0		4.94	1.003		4.94	2.00165		4.94	3.00325
4.71	0		4.96	1.00478		4.96	2.00213		4.96	3.0059
4.73	0		4.98	1.00373		4.98	2.00168		4.98	3.00306
4.75	0		5	1.0019		5	2.00406		5	3.00672
4.77	0		5.02	1.00273		5.02	2.00263		5.02	3.00384
4.79	0		5.04	1.00405		5.04	2.00094		5.04	3.0056
4.81	0		5.06	1.00114		5.06	2.00247		5.06	3.00668
4.83	0		5.08	1.00383		5.08	2.00455		5.08	3.00958
4.85	0		5.1	1.0035		5.1	2.00314		5.1	3.00672
4.87	0		5.12	1.00324		5.12	2.00458		5.12	3.00888
4.89	0		5.14	1.00212		5.14	2.00193		5.14	3.00658
4.91	0		5.16	1.00174		5.16	2.00119		5.16	3.00323
4.93	0		5.18	1.00302		5.18	2.00268		5.18	3.0063
4.95	0		5.2	1.00434		5.2	2.0034		5.2	3.0034
4.97	0		5.22	1.00344		5.22	2.00195		5.22	3.00053
4.99	0		5.24	1.00392		5.24	2.00374		5.24	3.00256
5.01	0		5.26	1.00475		5.26	2.00167		5.26	3.00504
5.03	0		5.28	1.00285		5.28	2.0036		5.28	3.00342
5.05	0		5.3	1.00464		5.3	2.00163		5.3	3.00772
5.07	0		5.32	1.00405		5.32	2.00303		5.32	3.00909
5.09	0		5.34	1.00283		5.34	2.00198		5.34	3.00823
5.11	0		5.36	1.00607		5.36	2.00315		5.36	3.00239
5.13	0		5.38	1.00496		5.38	1.99998		5.38	3.00747
5.15	0		5.4	1.0048		5.4	2		5.4	3.00179
5.17	0		5.42	1.00456		5.42	2.00104		5.42	3.00562
5.19	0		5.44	1.00295		5.44	2.00159		5.44	3.00326
5.21	0		5.46	1.00444		5.46	2.00182		5.46	3.00071
5.23	0		5.48	1.00197		5.48	2.00268		5.48	3.00362
5.25	0		5.5	1.00383		5.5	2.00212		5.5	3.00115
5.27	0		5.52	1.00417		5.52	2.00169		5.52	3.00293
5.29	0		5.54	1.00346		5.54	2.00127		5.54	3.00525
5.31	0		5.56	1.00393		5.56	2.00137		5.56	3.00891
5.33	0		5.58	1.00296		5.58	2.00251		5.58	3.0036
5.35	0		5.6	1		5.6	2.00228		5.6	3.00505
5.37	0		5.62	1.00165		5.62	2.00003		5.62	3.00352
5.39	0		5.64	1.00184		5.64	2.00226		5.64	3.00963
5.41	0		5.66	1.00255		5.66	2.0039		5.66	3.00558
5.43	0		5.68	1.00327		5.68	2.00125		5.68	3.00765
5.45	0		5.7	1.00365		5.7	2.00116		5.7	3.00551
5.47	0		5.72	1.00094		5.72	2.00078		5.72	3.01002
5.49	0		5.74	1.00078		5.74	2.00121		5.74	3.00983
5.51	0		5.76	1.0017		5.76	2.00251		5.76	3.00773
5.53	0		5.78	1.00277		5.78	2.00194		5.78	3.0094
5.55	0		5.8	1.00139		5.8	2.00182		5.8	3.0052
5.57	0		5.82	1.0004		5.82	2.00283		5.82	3.00549
5.59	0		5.84	1.00415		5.84	2.00245		5.84	3.00502
5.61	0		5.86	1.0028		5.86	2.00182		5.86	3.00438
5.63	0		5.88	1.00068		5.88	2.00144		5.88	3.00395
5.65	0		5.9	1.00088		5.9	2.00251		5.9	2.99885
5.67	0		5.92	0.99918		5.92	2.00129		5.92	3.00177
5.69	0		5.94	1.00015		5.94	2.00219		5.94	3.00601
5.71	0		5.96	1.0038		5.96	2.00215		5.96	3.00128
5.73	0		5.98	1.00204		5.98	2.00309		5.98	3.00021
5.75	0		6	1.00192		6	2.00188		6	3.00095
5.77	0		6.02	1.00337		6.02	1.99902		6.02	3.00671
5.79	0		6.04	1.00703		6.04	1.99969		6.04	3.00707
5.81	0		6.06	1.00381		6.06	2.00258		6.06	3.01326
5.83	0		6.08	1.00176		6.08	2.00275		6.08	3.01004
5.85	0		6.1	1.00319		6.1	2.00223		6.1	3.0015
5.87	0		6.12	1.00079		6.12	2.00178		6.12	3.00277
5.89	0		6.14	1.00108		6.14	2.0028		6.14	3.00838
5.91	0		6.16	1.00056		6.16	2.0002		6.16	3.00559
5.93	0		6.18	1.0029		6.18	1.99763		6.18	3.00723
5.95	0		6.2	1.00252		6.2	2.00184		6.2	3.00377
5.97	0		6.22	1.00257		6.22	2.00157		6.22	3.00561
5.99	0		6.24	1.00221		6.24	2.00086		6.24	3.0058
6.01	0		6.26	1.00365		6.26	2.00078		6.26	3.00234
6.03	0		6.28	1.00287		6.28	2.00072		6.28	3.00432
6.05	0		6.3	1.00291		6.3	2.00174		6.3	3.00187
6.07	0		6.32	1.00481		6.32	2.00052		6.32	3.00304
6.09	0		6.34	1.00321		6.34	1.99917		6.34	3.00545
6.11	0		6.36	1.00232		6.36	1.99935		6.36	3.00843
6.13	0		6.38	1.00125		6.38	1.99951		6.38	3.00328
6.15	0		6.4	1		6.4	2.00215		6.4	3
6.17	-4.4e-06		6.42	1.00179		6.42	1.99996		6.42	2.99887
6.19	-8.8e-06		6.44	1.00238		6.44	2.00177		6.44	3.0018
6.21	-1.32e-05		6.46	1.00108		6.46	2.00288		6.46	3.00563
6.23	-1.76e-05		6.48	1.00307		6.48	2.00029		6.48	3.00674
6.25	0.0009706		6.5	1.00286		6.5	1.99995		6.5	3.00239
6.27	0.0009943		6.52	1.00225		6.52	2.00136		6.52	3.00264
6.29	0.00102		6.54	1.00348		6.54	2.00169		6.54	3.0039
6.31	0.00105		6.56	1.0021		6.56	2.00163		6.56	3.00385
6.33	0.00107		6.58	1.00237		6.58	2.00254		6.58	3.00351
6.35	0.0011		6.6	1.00373		6.6	2.00266		6.6	3.00818
6.37	0.00113		6.62	1.00138		6.62	2.00072		6.62	3.00626
6.39	0.00117		6.64	1.00202		6.64	1.99871		6.64	3.00376
6.41	0.0012		6.66	1.00378		6.66	2.00047		6.66	3.00211
6.43	0.00124		6.68	1.00278		6.68	2.00218		6.68	3.00446
6.45	0.00127		6.7	1.00313		6.7	2.0017		6.7	3.00901
6.47	0.00131		6.72	1.00208		6.72	2.00204		6.72	3.00586
6.49	0.00136		6.74	1.00242		6.74	2.00117		6.74	3.00582
6.51	0.0014		6.76	1.00326		6.76	2.00091		6.76	3.00324
6.53	0.00145		6.78	1.00179		6.78	2.00145		6.78	3.00472
6.55	0.0015		6.8	1.00015		6.8	2.00037		6.8	3.00807
6.57	0.00155		6.82	0.99951		6.82	1.99995		6.82	3.00445
6.59	0.00161		6.84	1.00255		6.84	2.00044		6.84	3.0049
6.61	0.00167		6.86	1.00549		6.86	1.99982		6.86	3.00462
6.63	0.00173		6.88	1.00487		6.88	1.99845		6.88	3.00009
6.65	0.0018		6.9	1.00291		6.9	1.99937		6.9	3.00314
6.67	0.00187		6.92	1.00043		6.92	2.00185		6.92	3.00421
6.69	0.00194		6.94	1.00219		6.94	2.00197		6.94	3.00529
6.71	0.00208		6.96	1.00431		6.96	2.00213		6.96	3.00398
6.73	0.00217		6.98	1.00322		6.98	2.00479		6.98	3.00361
6.75	0.00226		7	1.00046		7	2.00323		7	3.00714
6.77	0.00236		7.02	1.00397		7.02	2.00155		7.02	3.00544
6.79	0.00247		7.04	1.00432		7.04	2.00197		7.04	3.00507
6.81	0.00259		7.06	1.00261		7.06	2.00191		7.06	2.99896
6.83	0.00271		7.08	1.00076		7.08	2.00175		7.08	3.00103
6.85	0.00284		7.1	0.9991		7.1	2.00163		7.1	3.00475
6.87	0.00298		7.12	1.00164		7.12	2.00055		7.12	2.99997
6.89	0.00314		7.14	0.99968		7.14	2.0001		7.14	2.99754
6.91	0.0033		7.16	1.00045		7.16	2.00032		7.16	3.00202
6.93	0.00348		7.18	1.0007		7.18	2.0004		7.18	3.00189
6.95	0.00367		7.2	1.00176		7.2	2.00028		7.2	3.00413
6.97	0.00388		7.22	1.00166		7.22	2.00044		7.22	3.00325
6.99	0.00411		7.24	1.00191		7.24	2.00041		7.24	3.00103
7.01	0.00435		7.26	1.00238		7.26	2.0008		7.26	3.0038
7.03	0.00463		7.28	1.00108		7.28	2.00143		7.28	3.00621
7.05	0.00492		7.3	1.0008		7.3	2.00139		7.3	3.00741
7.07	0.00525		7.32	1.00473		7.32	2.00452		7.32	3.00568
7.09	0.0056		7.34	1.00328		7.34	2.00348		7.34	3.00369
7.11	0.006		7.36	1.00384		7.36	2.00461		7.36	3.00669
7.13	0.00644		7.38	1.00549		7.38	2.00615		7.38	3.0075
7.15	0.00692		7.4	1.00801		7.4	2.00516		7.4	3.01484
7.17	0.00747		7.42	1.00954		7.42	2.0046		7.42	3.01217
7.19	0.00807		7.44	1.01402		7.44	2.00603		7.44	3.01173
7.21	0.00876		7.46	1.01888		7.46	2.00912		7.46	3.01169
7.23	0.00953		7.48	1.01917		7.48	2.00909		7.48	3.01585
7.25	0.01041		7.5	1.02668		7.5	2.01002		7.5	3.02172
7.27	0.01142		7.52	1.04272		7.52	2.01266		7.52	3.02037
7.29	0.01257		7.54	1.06214		7.54	2.01399		7.54	3.02477
7.31	0.01391		7.56	1.09267		7.56	2.0133		7.56	3.03035
7.33	0.01547		7.58	1.13708		7.58	2.01775		7.58	3.0388
7.35	0.01731		7.6	1.18051		7.6	2.02338		7.6	3.05082
7.37	0.01948		7.62	1.24356		7.62	2.03488		7.62	3.0586
7.39	0.02209		7.64	1.32324		7.64	2.06226		7.64	3.07408
7.41	0.02524		7.66	1.45331		7.66	2.11222		7.66	3.09381
7.43	0.02911		7.68	1.63817		7.68	2.24883		7.68	3.11936
7.45	0.03393		7.7	1.84448		7.7	2.51476		7.7	3.15199
7.47	0.04002		7.72	1.97754		7.72	2.79898		7.72	3.19871
7.49	0.04787		7.74	1.94184		7.74	2.97769		7.74	3.2401
7.51	0.05821		7.76	1.72594		7.76	2.94377		7.76	3.31798
7.53	0.07226		7.78	1.45945		7.78	2.69591		7.78	3.40857
7.55	0.09216		7.8	1.25049		7.8	2.38976		7.8	3.52385
7.57	0.12215		7.82	1.12153		7.82	2.17815		7.82	3.64238
7.59	0.17058		7.84	1.05851		7.84	2.07385		7.84	3.76921
7.61	0.25215		7.86	1.02787		7.86	2.02777		7.86	3.86613
7.63	0.38745		7.88	1.0188		7.88	2.01713		7.88	3.92634
7.65	0.59383		7.9	1.01685		7.9	2.01237		7.9	3.92055
7.67	0.84723		7.92	1.01147		7.92	2.01035		7.92	3.85405
7.69	0.99978		7.94	1.01023		7.94	2.00935		7.94	3.7353
7.71	0.88932		7.96	1.01047		7.96	2.00763		7.96	3.58621
7.73	0.63881		7.98	1.00956		7.98	2.0065		7.98	3.42857
7.75	0.41978		8	1.0076		8	2.00525		8	3.28672
7.77	0.27252		8.02	1.00695		8.02	2.00629		8.02	3.18708
7.79	0.18294		8.04	1.00553		8.04	2.00549		8.04	3.11723
7.81	0.12992		8.06	1.00705		8.06	2.00562		8.06	3.07954
7.83	0.0975		8.08	1.00723		8.08	2.00657		8.08	3.04753
7.85	0.07635		8.1	1.01002		8.1	2.0064		8.1	3.03484
7.87	0.06164		8.12	1.01113		8.12	2.00997		8.12	3.03209
7.89	0.05098		8.14	1.00978		8.14	2.00682		8.14	3.02332
7.91	0.04304		8.16	1.00945		8.16	2.00493		8.16	3.02114
7.93	0.03704		8.18	1.00877		8.18	2.0041		8.18	3.0204
7.95	0.03249		8.2	1.00781		8.2	2.00216		8.2	3.01245
7.97	0.02909		8.22	1.00742		8.22	2.00416		8.22	3.01782
7.99	0.02664		8.24	1.00757		8.24	2.0044		8.24	3.01646
8.01	0.02509		8.26	1.00745		8.26	2.00343		8.26	3.00953
8.03	0.02455		8.28	1.01066		8.28	2.00526		8.28	3.01135
8.05	0.02538		8.3	1.01063		8.3	2.00605		8.3	3.01224
8.07	0.02832		8.32	1.01278		8.32	2.00518		8.32	3.01039
8.09	0.03454		8.34	1.0116		8.34	2.00523		8.34	3.0113
8.11	0.04522		8.36	1.00628		8.36	2.00576		8.36	3.01755
8.13	0.05969		8.38	1.00594		8.38	2.00645		8.38	3.0178
8.15	0.07056		8.4	1.00687		8.4	2.00414		8.4	3.01394
8.17	0.06615		8.42	1.00647		8.42	2.0053		8.42	3.01274
8.19	0.05059		8.44	1.00944		8.44	2.00429		8.44	3.01211
8.21	0.03564		8.46	1.01004		8.46	2.00251		8.46	3.01092
8.23	0.02513		8.48	1.00458		8.48	2.00303		8.48	3.01238
8.25	0.0185		8.5	1.00437		8.5	2.00121		8.5	3.01475
8.27	0.01442		8.52	1.00399		8.52	2.00103		8.52	3.01011
8.29	0.01181		8.54	1.00221		8.54	2.00279		8.54	3.00542
8.31	0.01002		8.56	1.00652		8.56	2.00344		8.56	3.00952
8.33	0.00871		8.58	1.00788		8.58	2.00258		8.58	3.01385
8.35	0.0077		8.6	1.00633		8.6	2.00246		8.6	3.00907
8.37	0.00689		8.62	1.00395		8.62	2.00155		8.62	3.01046
8.39	0.00623		8.64	1.00178		8.64	2.00121		8.64	3.01135
8.41	0.00567		8.66	1.00169		8.66	2.00185		8.66	3.01095
8.43	0.0052		8.68	1.00262		8.68	2.00328		8.68	3.01506
8.45	0.0048		8.7	1.00306		8.7	2.00218		8.7	3.01211
8.47	0.00445		8.72	1.00464		8.72	2.00003		8.72	3.01332
8.49	0.00414		8.74	1.00422		8.74	1.99862		8.74	3.01222
8.51	0.00386		8.76	1.00272		8.76	2.0014		8.76	3.01329
8.53	0.00362		8.78	1.00345		8.78	2.00517		8.78	3.00971
8.55	0.0034		8.8	1.0069		8.8	2.0031		8.8	3.01264
8.57	0.0032		8.82	1.00805		8.82	2.00323		8.82	3.01233
8.59	0.00302		8.84	1.0057		8.84	2.0048		8.84	3.00917
8.61	0.00285		8.86	1.00563		8.86	2.00176		8.86	3.01392
8.63	0.0027		8.88	1.00229		8.88	2.00124		8.88	3.01125
8.65	0.00256		8.9	1.00119		8.9	2.00285		8.9	3.00873
8.67	0.00243		8.92	1.00332		8.92	2.00229		8.92	3.01052
8.69	0.00231		8.94	1.00385		8.94	2.00142		8.94	3.00497
8.71	0.0022		8.96	1.0054		8.96	2.00082		8.96	3.00297
8.73	0.0021		8.98	1.00394		8.98	2.00154		8.98	3.00826
8.75	0.00201		9	1.00288		9	2.00434		9	3.00829
8.77	0.00192		9.02	1.00493		9.02	2.00464		9.02	3.01107
8.79	0.00183		9.04	1.00532		9.04	2.00402		9.04	3.01039
8.81	0.00176		9.06	1.00335		9.06	2.00281		9.06	3.00613
8.83	0.00168		9.08	1.00645		9.08	2.00146		9.08	3.00385
8.85	0.00161		9.1	1.00613		9.1	2.00116		9.1	3.0018
8.87	0.00155		9.12	1.00102		9.12	2.00299		9.12	2.99854
8.89	0.00149		9.14	1.0023		9.14	2.00374		9.14	3.00396
8.91	0.00143		9.16	1.00572		9.16	2.003		9.16	3.00696
8.93	0.00138		9.18	1.00595		9.18	2.00245		9.18	3.00406
8.95	0.00133		9.2	1.00398		9.2	2.00358		9.2	3.00969
8.97	0.00128		9.22	1.00074		9.22	2.00073		9.22	3.00976
8.99	0.00123		9.24	1.00104		9.24	1.9992		9.24	3.00671
9.01	0.00119		9.26	1.0031		9.26	2.00243		9.26	3.00802
9.03	0.00115		9.28	1.00417		9.28	2.00503		9.28	3.00807
9.05	0.00111		9.3	1.0028		9.3	2.00378		9.3	3.01094
9.07	0.00107		9.32	1.00202		9.32	2.00291		9.32	3.00859
9.09	0.00103		9.34	1.00484		9.34	2.00265		9.34	3.00542
9.11	0.00104		9.36	1.00383		9.36	2.00444		9.36	3.00868
9.13	0.00101		9.38	1.00314		9.38	2.00543		9.38	3.0101
9.15	8.3e-06		9.4	1.00281		9.4	2.0031		9.4	3.00986
9.17	6.1e-06		9.42	1.00228		9.42	2.00244		9.42	3.00369
9.19	4.2e-06		9.44	1.00434		9.44	2.0029		9.44	3.00233
9.21	2.7e-06		9.46	1.00532		9.46	2.00624		9.46	3.01143
9.23	1.5e-06		9.48	1.00424		9.48	2.00625		9.48	3.01539
9.25	6e-07		9.5	1.00423		9.5	2.00551		9.5	3.0126
9.27	0		9.52	1.00368		9.52	2.00312		9.52	3.00651
9.29	-4e-07		9.54	1.00478		9.54	2.00053		9.54	3.00167
9.31	-5e-07		9.56	1.00389		9.56	2.00225		9.56	3.00456
9.33	-4e-07		9.58	1.00349		9.58	2.00328		9.58	3.00366
9.35	0		9.6	1.00206		9.6	2.00229		9.6	3.00732
9.37	-4e-07		9.62	1.00208		9.62	2.0011		9.62	3.01
9.39	-6e-07		9.64	1.00237		9.64	2.00049		9.64	3.00739
9.41	-6e-07		9.66	1.00303		9.66	2.00119		9.66	3.00571
9.43	-4e-07		9.68	1.00583		9.68	2.00003		9.68	3.01011
9.45	1e-07		9.7	1.00601		9.7	2.00071		9.7	3.00721
9.47	9e-07		9.72	1.00565		9.72	2.00125		9.72	3.00642
9.49	1.9e-06		9.74	1.00562		9.74	2.00234		9.74	3.00934
9.51	9.7e-06		9.76	1.00372		9.76	2.00138		9.76	3.01388
9.53	1.14e-05		9.78	1.00561		9.78	2.00098		9.78	3.0117
9.55	1.33e-05		9.8	1.00627		9.8	2.00235		9.8	3.01282
9.57	1.55e-05		9.82	1.00545		9.82	2.00295		9.82	3.01662
9.59	1.8e-05		9.84	1.00199		9.84	2.00285		9.84	3.0104
9.61	2.08e-05		9.86	0.99981		9.86	2.00441		9.86	3.00415
9.63	-3.48e-05		9.88	1.00052		9.88	2.00233		9.88	3.00371
9.65	-2.98e-05		9.9	1.00175		9.9	2.00418		9.9	3.00702
9.67	-2.45e-05		9.92	1.00395		9.92	2.00321		9.92	3.00946
9.69	-1.9e-05		9.94	1.00541		9.94	2.00115		9.94	3.00623
9.71	-1.3e-05		9.96	1.00462		9.96	2.00082		9.96	3.00843
9.73	-6.7e-06		9.98	1.00359		9.98	2.00232		9.98	3.00662
9.75	0		10	1.00417		10	2.0052		10	3.00471
9.77	4.8e-06		10.02	1.00529		10.02	2.00494		10.02	3.01029
9.79	1e-05		10.04	1.00432		10.04	2.0054		10.04	3.01199
9.81	1.59e-05		10.06	1.00237		10.06	2.00408		10.06	3.00978
9.83	2.23e-05		10.08	1.00334		10.08	2.0015		10.08	3.0062
9.85	2.94e-05		10.1	1.00455		10.1	2.00122		10.1	3.00483
9.87	3.72e-05		10.12	1.00292		10.12	2.00102		10.12	3.00528
9.89	4.59e-05		10.14	1.00134		10.14	2.00082		10.14	3.00724
9.91	5.55e-05		10.16	1.00052		10.16	2.00229		10.16	3.00907
9.93	0.0001011		10.18	1.00103		10.18	2.00364		10.18	3.00678
9.95	0.0001139		10.2	1.00091		10.2	2.00235		10.2	3.00645
9.97	0.0001282		10.22	1.0027		10.22	2.00248		10.22	3.00409
9.99	0.0001441		10.24	1.00433		10.24	2.00225		10.24	3.00618
10.01	0.0001617		10.26	1.00299		10.26	2.0032		10.26	3.00835
10.03	0.0001814		10.28	1.00153		10.28	2.00054		10.28	3.00903
10.05	0.0002033		10.3	1.00152		10.3	1.99992		10.3	3.00911
10.07	0.000228		10.32	1.00264		10.32	2.00389		10.32	3.0115
10.09	0.0002558		10.34	1.0025		10.34	2.00316		10.34	3.02198
10.11	0.0002871		10.36	1.00389		10.36	1.99948		10.36	3.02325
10.13	0.0003462		10.38	1.00382		10.38	2.00235		10.38	3.0242
10.15	0.0003876		10.4	1.00387		10.4	2.00307		10.4	3.02492
10.17	0.0004351		10.42	1.00255		10.42	2.0009		10.42	3.03008
10.19	0.0004898		10.44	1.0013		10.44	2.00345		10.44	3.02822
10.21	0.0005533		10.46	1.00328		10.46	2.00703		10.46	3.02285
10.23	0.0006275		10.48	1.0063		10.48	2.00951		10.48	3.02363
10.25	0.0007148		10.5	1.00698		10.5	2.01321		10.5	3.0168
10.27	0.0008188		10.52	1.00765		10.52	2.01358		10.52	3.01511
10.29	0.0009437		10.54	1.0062		10.54	2.00887		10.54	3.01577
10.31	0.0011		10.56	1.00563		10.56	2.00289		10.56	3.01272
10.33	0.00128		10.58	1.00922		10.58	2.00182		10.58	3.01241
10.35	0.00152		10.6	1.01244		10.6	2.00317		10.6	3.01512
10.37	0.00182		10.62	1.01403		10.62	2.00306		10.62	3.01391
10.39	0.0022		10.64	1.01506		10.64	2.00118		10.64	3.00769
10.41	0.00272		10.66	1.01146		10.66	2.00106		10.66	3.01034
10.43	0.00343		10.68	1.0058		10.68	2.0033		10.68	3.00831
10.45	0.00447		10.7	1.00641		10.7	2.0032		10.7	3.00409
10.47	0.0061		10.72	1.00761		10.72	2.00362		10.72	3.00103
10.49	0.00878		10.74	1.00709		10.74	2.00497		10.74	3.0015
10.51	0.0133		10.76	1.00355		10.76	2.00594		10.76	3.00923
10.53	0.02054		10.78	1.00354		10.78	2.00447		10.78	3.00965
10.55	0.03072		10.8	1.00288		10.8	2.00269		10.8	3.00341
10.57	0.04054		10.82	1.00181		10.82	2.00075		10.82	3.00031
10.59	0.04162		10.84	1.00482		10.84	2.00276		10.84	2.99859
10.61	0.03273		10.86	1.00747		10.86	2.00455		10.86	3.00327
10.63	0.02224		10.88	1.0065		10.88	2.00306		10.88	3.00924
10.65	0.0145		10.9	1.00472		10.9	2.00237		10.9	3.0074
10.67	0.00961		10.92	1.0031		10.92	2.00444		10.92	3.00399
10.69	0.00671		10.94	1.00268		10.94	2.00253		10.94	3.00772
10.71	0.005		10.96	1.00219		10.96	2.00091		10.96	3.00881
10.73	0.00394		10.98	1.00124		10.98	2.00075		10.98	3.00461
10.75	0.00326		11	1.00211		11	2.00053		11	3.00236
10.77	0.00281		11.02	1.00162		11.02	2.00234		11.02	3.00331
10.79	0.00252		11.04	1.00196		11.04	2.00148		11.04	3.00508
10.81	0.00237		11.06	1.00286		11.06	2.001		11.06	3.00328
10.83	0.00236		11.08	1.00264		11.08	2.00159		11.08	2.99899
10.85	0.00252		11.1	1.00225		11.1	2.00121		11.1	3.00243
10.87	0.00296		11.12	1.00331		11.12	2.00278		11.12	3.00579
10.89	0.0038		11.14	1.00462		11.14	2.00297		11.14	3.00784
10.91	0.00514		11.16	1.00437		11.16	2.0038		11.16	3.00929
10.93	0.00679		11.18	1.00398		11.18	2.00455		11.18	3.00768
10.95	0.00768		11.2	1.00566		11.2	2.00341		11.2	3.00572
10.97	0.00681		11.22	1.00356		11.22	2.00094		11.22	3.00828
10.99	0.00512		11.24	1.00125		11.24	2.00067		11.24	3.00539
11.01	0.0037		11.26	1.00356		11.26	2.00391		11.26	3.00408
11.03	0.00277		11.28	1.00627		11.28	2.00435		11.28	3.00799
11.05	0.00224		11.3	1.00643		11.3	2.00229		11.3	3.00548
11.07	0.00197		11.32	1.00594		11.32	2.00018		11.32	2.99958
11.09	0.00184		11.34	1.00686		11.34	1.99984		11.34	3.0025
11.11	0.00182		11.36	1.01029		11.36	2.00072		11.36	3.00381
11.13	0.00187		11.38	1.01445		11.38	1.99972		11.38	2.99771
11.15	0.00199		11.4	1.01563		11.4	2.00128		11.4	3.00038
11.17	0.00219		11.42	1.0142		11.42	2.00262		11.42	3.00874
11.19	0.00249		11.44	1.01173		11.44	2.00445		11.44	3.01415
11.21	0.00289		11.46	1.01107		11.46	2.00412		11.46	3.00497
11.23	0.00346		11.48	1.00928		11.48	2.00069		11.48	3.00207
11.25	0.0043		11.5	1.00662		11.5	1.99907		11.5	3.00193
11.27	0.00559		11.52	1.00522		11.52	1.99977		11.52	3.00393
11.29	0.00771		11.54	1.00424		11.54	2.00211		11.54	3.00503
11.31	0.01127		11.56	1.00403		11.56	2.00263		11.56	3.0029
11.33	0.01705		11.58	1.0036		11.58	2.00257		11.58	3.00394
11.35	0.02539		11.6	1.00455		11.6	2.00414		11.6	3.00489
11.37	0.03427		11.62	1.00476		11.62	2.00407		11.62	3.00719
11.39	0.03698		11.64	1.00354		11.64	2.00407		11.64	3.01172
11.41	0.03072		11.66	1.00316		11.66	2.00446		11.66	3.01231
11.43	0.02218		11.68	1.00209		11.68	2.00534		11.68	3.01044
11.45	0.01591		11.7	1.00098		11.7	2.00602		11.7	3.00953
11.47	0.01256		11.72	1.00445		11.72	2.00321		11.72	3.00861
11.49	0.01178		11.74	1.00527		11.74	2.00204		11.74	3.00935
11.51	0.01333		11.76	1.00367		11.76	2.00107		11.76	3.01336
11.53	0.01716		11.78	1.00607		11.78	2.00077		11.78	3.01389
11.55	0.0225		11.8	1.00527		11.8	2.00204		11.8	3.00942
11.57	0.02583		11.82	1.00468		11.82	2.00085		11.82	3.00551
11.59	0.02309		11.84	1.00509		11.84	2.00019		11.84	3.00549
11.61	0.01695		11.86	1.00248		11.86	2.00164		11.86	3.01191
11.63	0.01153		11.88	1.0027		11.88	2.00211		11.88	3.01473
11.65	0.00786		11.9	1.00366		11.9	2.00117		11.9	3.01184
11.67	0.00561		11.92	1.00493		11.92	2.00194		11.92	3.01514
11.69	0.00428		11.94	1.00339		11.94	2.00151		11.94	3.01485
11.71	0.00347		11.96	1.00258		11.96	2.00392		11.96	3.01639
11.73	0.00297		11.98	1.00172		11.98	2.00424		11.98	3.01594
11.75	0.00266		12	1.00199		12	2.00224		12	3.01771
11.77	0.0025		12.02	1.0017		12.02	1.99994		12.02	3.02462
11.79	0.00245		12.04	1.00218		12.04	2.0014		12.04	3.02493
11.81	0.00255		12.06	1.00266		12.06	2.00416		12.06	3.01884
11.83	0.00285		12.08	1.00237		12.08	2.00486		12.08	3.01464
11.85	0.00346		12.1	1.00186		12.1	2.00461		12.1	3.01668
11.87	0.00452		12.12	1.00251		12.12	2.00197		12.12	3.01972
11.89	0.00613		12.14	1.00385		12.14	2.00035		12.14	3.01808
11.91	0.00798		12.16	1.00403		12.16	2.00319		12.16	3.01671
11.93	0.00887		12.18	1.00466		12.18	2.00545		12.18	3.01839
11.95	0.00807		12.2	1.00468		12.2	2.00459		12.2	3.01127
11.97	0.00682		12.22	1.00247		12.22	2.00467		12.22	3.00771
11.99	0.00626		12.24	1.00104		12.24	2.00493		12.24	3.00886
12.01	0.0068		12.26	1.00249		12.26	2.00302		12.26	3.0107
12.03	0.00871		12.28	1.00553		12.28	2.00315		12.28	3.01093
12.05	0.01222		12.3	1.00557		12.3	2.00311		12.3	3.00938
12.07	0.01691		12.32	1.00404		12.32	2.00046		12.32	3.00613
12.09	0.02027		12.34	1.00463		12.34	2.00299		12.34	3.00545
12.11	0.01867		12.36	1.00574		12.36	2.00446		12.36	3.00506
12.13	0.01379		12.38	1.00408		12.38	2.00246		12.38	3.00625
12.15	0.00926		12.4	1.00258		12.4	2.00193		12.4	3.00526
12.17	0.00615		12.42	1.00409		12.42	2.00228		12.42	3.00412
12.19	0.00423		12.44	1.00526		12.44	2.00314		12.44	3.00359
12.21	0.0031		12.46	1.0036		12.46	2.00291		12.46	3.00279
12.23	0.00241		12.48	0.99988		12.48	2.00345		12.48	3.00108
12.25	0.00197		12.5	1.00211		12.5	2.00285		12.5	3.00436
12.27	0.00168		12.52	1.00337		12.52	2.00155		12.52	3.00575
12.29	0.00147		12.54	1.00167		12.54	2.00224		12.54	3.00311
12.31	0.00133		12.56	1.00154		12.56	2.00324		12.56	2.9996
12.33	0.00124		12.58	0.99951		12.58	2.00363		12.58	2.99939
12.35	0.00119		12.6	1.00117		12.6	2.00137		12.6	3.00397
12.37	0.00118		12.62	1.00337		12.62	2.00034		12.62	3.00224
12.39	0.00121		12.64	1.00235		12.64	2.00153		12.64	3.0039
12.41	0.00127		12.66	1.00336		12.66	2.00224		12.66	3.00531
12.43	0.00139		12.68	1.00222		12.68	2.00228		12.68	3.00066
12.45	0.00156		12.7	1.00217		12.7	2.00179		12.7	2.99836
12.47	0.00183		12.72	1.00209		12.72	1.9999		12.72	3.00121
12.49	0.00224		12.74	1.00224		12.74	2.00167		12.74	3.00249
12.51	0.00289		12.76	1.00327		12.76	2.00554		12.76	3.00472
12.53	0.00396		12.78	1.00128		12.78	2.00491		12.78	3.00463
12.55	0.0058		12.8	1.00075		12.8	2.00045		12.8	3.00149
12.57	0.00883		12.82	1.00048		12.82	2.00123		12.82	3.0029
12.59	0.01334		12.84	1.00071		12.84	2.00526		12.84	3.005
12.61	0.01848		12.86	1.00317		12.86	2.00419		12.86	3.00521
12.63	0.02069		12.88	1.0028		12.88	2.00231		12.88	3.00788
12.65	0.01748		12.9	1.00231		12.9	2.00172		12.9	3.0083
12.67	0.01225		12.92	1.00381		12.92	2.0013		12.92	3.00607
12.69	0.008		12.94	1.00487		12.94	1.9998		12.94	3.003
12.71	0.00522		12.96	1.00518		12.96	1.9992		12.96	3.00303
12.73	0.00354		12.98	1.00337		12.98	2.00175		12.98	3.00532
12.75	0.00254		13	1.00372		13	2.00334		13	3.00426
12.77	0.00192		13.02	1.00459		13.02	2.00328		13.02	3.00307
12.79	0.00151		13.04	1.00472		13.04	2.00285		13.04	3.00223
12.81	0.00122		13.06	1.00581		13.06	2.00258		13.06	3.00159
12.83	0.0009983		13.08	1.00501		13.08	2.00143		13.08	3.00209
12.85	0.0007983		13.1	1.00307		13.1	2.00166		13.1	3.00625
12.87	0.0006702		13.12	1.00487		13.12	2.00251		13.12	3.00241
12.89	0.0005686		13.14	1.00654		13.14	2.00176		13.14	2.99735
12.91	0.0004867		13.16	1.00428		13.16	2.00179		13.16	3.00012
12.93	0.0004197		13.18	1.00353		13.18	2.00259		13.18	3.00227
12.95	0.0003643		13.2	1.00395		13.2	2		13.2	3.00193
12.97	0.0003181		13.22	1.0042		13.22	2.00073		13.22	2.99952
12.99	0.0002791		13.24	1.0045		13.24	2.00198		13.24	2.99954
13.01	0.0002459		13.26	1.00318		13.26	2.00107		13.26	3.0002
13.03	0.0002175		13.28	1.00492		13.28	2.00182		13.28	3.00358
13.05	0.0001706		13.3	1.00487		13.3	2.00165		13.3	3.00454
13.07	0.0001499		13.32	1.00364		13.32	2.00027		13.32	3.00161
13.09	0.0001319		13.34	1.00426		13.34	1.99971		13.34	3.00121
13.11	0.0001161		13.36	1.00393		13.36	2.00134		13.36	3.0014
13.13	0.0001024		13.38	1.003		13.38	2.0006		13.38	3.00102
13.15	9.02e-05		13.4	1.00169		13.4	2.00107		13.4	3
13.17	7.96e-05		13.42	1.00351		13.42	2.00241		13.42	3.00337
13.19	7.02e-05		13.44	1.00417		13.44	2.00118		13.44	3.00304
13.21	6.19e-05		13.46	1.00349		13.46	2.00112		13.46	3.00199
13.23	5.46e-05		13.48	1.00201		13.48	2.00243		13.48	3.00402
13.25	4.81e-05		13.5	1.00061		13.5	2.00181		13.5	3.00425
13.27	4.23e-05		13.52	1.00094		13.52	2.00069		13.52	3.00253
13.29	3.72e-05		13.54	1.00166		13.54	2.00164		13.54	3.00081
13.31	3.26e-05		13.56	1.00195		13.56	2.00049		13.56	3.00081
13.33	2.86e-05		13.58	1.00298		13.58	1.99971		13.58	3.00364
13.35	2.5e-05		13.6	1.00372		13.6	2.00106		13.6	3.00353
13.37	2.19e-05		13.62	1.00202		13.62	2.00091		13.62	2.99969
13.39	1.24e-05		13.64	1.00026		13.64	2.00193		13.64	2.99898
13.41	1.02e-05		13.66	1.00105		13.66	2.00355		13.66	3.00314
13.43	8.3e-06		13.68	1.00075		13.68	2.00266		13.68	3.00296
13.45	6.7e-06		13.7	1.00093		13.7	2.00288		13.7	3.00075
13.47	5.3e-06		13.72	1.00202		13.72	2.00403		13.72	3.00453
13.49	4.1e-06		13.74	1.00135		13.74	2.00334		13.74	3.00337
13.51	3.2e-06		13.76	1.00169		13.76	2.00232		13.76	3.0033
13.53	2.4e-06		13.78	1.00399		13.78	2.00092		13.78	3.00508
13.55	1.8e-06		13.8	1.00489		13.8	2.00232		13.8	3.00277
13.57	-1.72e-05		13.82	1.00453		13.82	2.00266		13.82	3.00506
13.59	-7.8e-06		13.84	1.00488		13.84	2.00064		13.84	3.00265
13.61	-7.2e-06		13.86	1.00356		13.86	2.00188		13.86	3.00217
13.63	-6.4e-06		13.88	1.00322		13.88	2.00333		13.88	3.00337
13.65	-5.6e-06		13.9	1.00409		13.9	2.00181		13.9	2.99507
13.67	-4.7e-06		13.92	1.00246		13.92	2.0018		13.92	2.99781
13.69	-3.6e-06		13.94	1.00184		13.94	2.00082		13.94	3.00696
13.71	-2.5e-06		13.96	1.00388		13.96	2.00028		13.96	3.006
13.73	-1.3e-06		13.98	1.00186		13.98	2.00116		13.98	3.0023
13.75	0		14	1		14	2.00086		14	3.0024
13.77	2e-07		14.02	1.00234		14.02	2.00255		14.02	3.00494
13.79	6e-07		14.04	1.00343		14.04	2.00367		14.04	3.00747
13.81	1e-06		14.06	1.00257		14.06	2.00329		14.06	3.00557
13.83	1.4e-06		14.08	1.00177		14.08	2.00179		14.08	3.00252
13.85	2e-06		14.1	1.00187		14.1	2.00073		14.1	3.00316
13.87	2.6e-06		14.12	1.00228		14.12	2.00373		14.12	3.00485
13.89	3.3e-06		14.14	1.00183		14.14	2.00528		14.14	3.00388
13.91	4e-06		14.16	1.00231		14.16	2.00386		14.16	3.00161
13.93	4.8e-06		14.18	1.00326		14.18	2.00315		14.18	3.00366
13.95	5.7e-06		14.2	1.0024		14.2	2.00225		14.2	3.00421
13.97	6.6e-06		14.22	1.00426		14.22	2.00247		14.22	3.00433
13.99	7.6e-06		14.24	1.00434		14.24	2.00234		14.24	3.00896
14.01	8.7e-06		14.26	1.00132		14.26	2.00307		14.26	3.01089
14.03	9.9e-06		14.28	1.00352		14.28	2.00463		14.28	3.00729
14.05	1.11e-05		14.3	1.00359		14.3	2.00347		14.3	3.00495
14.07	1.24e-05		14.32	1.00409		14.32	2.00222		14.32	3.00291
14.09	-6.1e-06		14.34	1.00434		14.34	2.0029		14.34	3.00042
14.11	-4.2e-06		14.36	1.00286		14.36	2.00303		14.36	3.00054
14.13	-2.1e-06		14.38	1.00494		14.38	2.00248		14.38	2.99914
14.15	0		14.4	1.00454		14.4	2.00241		14.4	3.00034
14.17	-8.7e-06		14.42	1.00274		14.42	2.00209		14.42	3.00192
14.19	-1.72e-05		14.44	1.00208		14.44	2.00177		14.44	3.00196
14.21	-2.57e-05		14.46	1.00218		14.46	2.00145		14.46	3.00389
14.23	7.15e-05		14.48	1.00394		14.48	2.00056		14.48	3.00371
14.25	6.62e-05		14.5	1.00295		14.5	2.00085		14.5	3.00027
14.27	6.12e-05		14.52	1.00076		14.52	2.00065		14.52	2.9985
14.29	5.64e-05		14.54	1.00169		14.54	2.00037		14.54	2.99524
14.31	5.2e-05		14.56	1.0008		14.56	2.00125		14.56	2.99414
14.33	4.78e-05		14.58	1.00306		14.58	2.00059		14.58	2.9991
14.35	4.4e-05		14.6	1.00537		14.6	2.00145		14.6	3.00172
14.37	4.59e-05		14.62	1.00348		14.62	2.00263		14.62	2.99874
14.39	4.31e-05		14.64	1.00417		14.64	2.00199		14.64	2.99907
14.41	4.08e-05		14.66	1.00405		14.66	2.00176		14.66	3.0008
14.43	3.9e-05		14.68	1.0029		14.68	2.00079		14.68	2.99641
14.45	3.78e-05		14.7	1.00274		14.7	2.00131		14.7	2.99904
14.47	3.72e-05		14.72	1.00232		14.72	2.00177		14.72	3.00431
14.49	3.73e-05		14.74	1.00333		14.74	2.00082		14.74	3.00356
14.51	3.82e-05		14.76	1.00389		14.76	2.0001		14.76	3.00062
14.53	4e-05		14.78	1.00131		14.78	2.00125		14.78	3.00358
14.55	4.29e-05		14.8	1		14.8	2.00115		14.8	3.00789
14.57	4.69e-05		14.82	0.9999		14.82	2.00069		14.82	3.00349
14.59	5.24e-05		14.84	1.00065		14.84	2.00239		14.84	3.00047
14.61	5.94e-05		14.86	1.00138		14.86	2.00199		14.86	3.00313
14.63	6.82e-05		14.88	0.99988		14.88	2.00192		14.88	3.00493
14.65	7.91e-05		14.9	1.00162		14.9	2.00063		14.9	3.00613
14.67	9.25e-05		14.92	1.00393		14.92	2.00193		14.92	3.00818
14.69	0.000109		14.94	1.00185		14.94	2.00331		14.94	3.00574
14.71	0.0001293		14.96	1.00168		14.96	2.00178		14.96	3.00124
14.73	0.0001541		14.98	1.00168		14.98	2.00187		14.98	3.00013
14.75	0.0001846		15	1.00174		15	2.00268		15	3
14.77	0.0002226		15.02	1.00224		15.02	2.00334		15.02	3.00167
14.79	0.00027		15.04	1.00041		15.04	2.00182		15.04	3.00458
14.81	0.0003301		15.06	1.00064		15.06	2.00173		15.06	3.00698
14.83	0.0004071		15.08	1.00188		15.08	2.00208		15.08	3.00687
14.85	0.0005081		15.1	1.00599		15.1	2.00207		15.1	3.00346
14.87	0.0006439		15.12	1.00778		15.12	2.00234		15.12	3.00402
14.89	0.0008341		15.14	1.00691		15.14	2.00225		15.14	3.00381
14.91	0.00112		15.16	1.00799		15.16	2.0014		15.16	3.00518
14.93	0.00157		15.18	1.00454		15.18	2.00169		15.18	3.00622
14.95	0.00232		15.2	1.00306		15.2	2.00246		15.2	3.00074
14.97	0.00356		15.22	1.0036		15.22	2.00386		15.22	3.00089
14.99	0.00547		15.24	1.0033		15.24	2.00545		15.24	3.00252
15.01	0.00785		15.26	1.00447		15.26	2.00401		15.26	3.00127
15.03	0.0094		15.28	1.00479		15.28	2.00313		15.28	2.99959
15.05	0.00852		15.3	1.0048		15.3	2.0051		15.3	3.00094
15.07	0.00623		15.32	1.00356		15.32	2.00733		15.32	3.00867
15.09	0.00419		15.34	1.00295		15.34	2.00591		15.34	3.0111
15.11	0.00282		15.36	1.00474		15.36	2.0039		15.36	3.01087
15.13	0.002		15.38	1.00569		15.38	2.00348		15.38	3.01261
15.15	0.00155		15.4	1.00387		15.4	2.00413		15.4	3.0095
15.17	0.00129		15.42	1.00446		15.42	2.00494		15.42	3.00663
15.19	0.00115		15.44	1.00802		15.44	2.00537		15.44	3.00981
15.21	0.00109		15.46	1.00972		15.46	2.00561		15.46	3.01411
15.23	0.00107		15.48	1.01083		15.48	2.00634		15.48	3.01285
15.25	0.00109		15.5	1.01525		15.5	2.00504		15.5	3.01695
15.27	0.00115		15.52	1.0209		15.52	2.00518		15.52	3.01886
15.29	0.00124		15.54	1.02699		15.54	2.00656		15.54	3.0149
15.31	0.00136		15.56	1.03725		15.56	2.00762		15.56	3.01755
15.33	0.00152		15.58	1.05018		15.58	2.00892		15.58	3.01986
15.35	0.00172		15.6	1.06622		15.6	2.00764		15.6	3.02166
15.37	0.00197		15.62	1.09146		15.62	2.01071		15.62	3.02453
15.39	0.00228		15.64	1.11951		15.64	2.0252		15.64	3.02747
15.41	0.00267		15.66	1.15011		15.66	2.05097		15.66	3.0301
15.43	0.00316		15.68	1.18069		15.68	2.08921		15.68	3.03279
15.45	0.0038		15.7	1.18798		15.7	2.13452		15.7	3.03425
15.47	0.00462		15.72	1.18406		15.72	2.17907		15.72	3.03684
15.49	0.00571		15.74	1.17544		15.74	2.21753		15.74	3.04073
15.51	0.00719		15.76	1.1496		15.76	2.23833		15.76	3.04691
15.53	0.0093		15.78	1.11448		15.78	2.24679		15.78	3.04904
15.55	0.01247		15.8	1.07912		15.8	2.24009		15.8	3.05354
15.57	0.0176		15.82	1.05107		15.82	2.21378		15.82	3.06465
15.59	0.02633		15.84	1.0306		15.84	2.18046		15.84	3.07813
15.61	0.04066		15.86	1.01709		15.86	2.13949		15.86	3.09658
15.63	0.06255		15.88	1.01028		15.88	2.09645		15.88	3.11336
15.65	0.08958		15.9	1.00864		15.9	2.06506		15.9	3.13052
15.67	0.10623		15.92	1.00743		15.92	2.03718		15.92	3.14767
15.69	0.09499		15.94	1.00655		15.94	2.0173		15.94	3.16519
15.71	0.06859		15.96	1.00583		15.96	2.0124		15.96	3.17972
15.73	0.04555		15.98	1.00694		15.98	2.01034		15.98	3.20209
15.75	0.0304		16	1.00594		16	2.01008		16	3.22947
15.77	0.02178		16.02	1.00351		16.02	2.00904		16.02	3.24918
15.79	0.01736		16.04	1.00419		16.04	2.00572		16.04	3.26452
15.81	0.01484		16.06	1.00554		16.06	2.0042		16.06	3.28373
15.83	0.01238		16.08	1.00535		16.08	2.00445		16.08	3.29789
15.85	0.00962		16.1	1.00495		16.1	2.00394		16.1	3.29065
15.87	0.00723		16.12	1.00616		16.12	2.00487		16.12	3.27711
15.89	0.00546		16.14	1.00634		16.14	2.00574		16.14	3.25984
15.91	0.00422		16.16	1.00515		16.16	2.00446		16.16	3.23612
15.93	0.00338		16.18	1.00362		16.18	2.0022		16.18	3.21034
15.95	0.00275		16.2	1.00323		16.2	2.00186		16.2	3.1817
15.97	0.00228		16.22	1.00335		16.22	2.00144		16.22	3.1483
15.99	0.0019		16.24	1.00391		16.24	2.00091		16.24	3.12004
16.01	0.0016		16.26	1.00507		16.26	2.00127		16.26	3.09751
16.03	0.00136		16.28	1.00389		16.28	2.00141		16.28	3.07996
16.05	0.00116		16.3	1.00267		16.3	2.0032		16.3	3.06379
16.07	0.0009854		16.32	1.00316		16.32	2.00348		16.32	3.04994
16.09	0.0008419		16.34	1.00514		16.34	2.00279		16.34	3.04428
16.11	0.0007203		16.36	1.00535		16.36	2.00274		16.36	3.03475
16.13	0.0006168		16.38	1.00393		16.38	2.00288		16.38	3.02697
16.15	0.0005285		16.4	1.00397		16.4	2.0025		16.4	3.02411
16.17	0.0004537		16.42	1.00305		16.42	2.00209		16.42	3.02283
16.19	0.0003902		16.44	1.00125		16.44	2.00129		16.44	3.01787
16.21	0.0003366		16.46	1.00197		16.46	2.00144		16.46	3.02125
16.23	0.0002919		16.48	1.00186		16.48	2.00227		16.48	3.02458
16.25	0.0002553		16.5	1.0022		16.5	2.00045		16.5	3.02466
16.27	0.0002262		16.52	1.00251		16.52	2.00038		16.52	3.02358
16.29	0.0002041		16.54	1.00249		16.54	2.00269		16.54	3.02069
16.31	0.0001889		16.56	1.00202		16.56	2.00413		16.56	3.01785
16.33	0.0001804		16.58	1.00197		16.58	2.00188		16.58	3.0187
16.35	0.0001788		16.6	1.00077		16.6	2.00133		16.6	3.02246
16.37	0.0001848		16.62	1.00094		16.62	2.00193		16.62	3.02103
16.39	0.0001985		16.64	1.00149		16.64	2.00267		16.64	3.01878
16.41	0.0002208		16.66	1.00178		16.66	2.00309		16.66	3.02155
16.43	0.0002533		16.68	1.00313		16.68	2.00388		16.68	3.01623
16.45	0.0002983		16.7	1.00353		16.7	2.00582		16.7	3.01258
16.47	0.0003598		16.72	1.00227		16.72	2.00455		16.72	3.01658
16.49	0.0004452		16.74	1.0021		16.74	2.00375		16.74	3.02181
16.51	0.0005599		16.76	1.0018		16.76	2.00294		16.76	3.02528
16.53	0.0007447		16.78	1.00059		16.78	2.0038		16.78	3.02252
16.55	0.00102		16.8	1.0015		16.8	2.00268		16.8	3.02318
16.57	0.00141		16.82	1.00312		16.82	2.00067		16.82	3.02784
16.59	0.00186		16.84	1.00336		16.84	2.00241		16.84	3.0308
16.61	0.00216		16.86	1.00361		16.86	2.00828		16.86	3.03703
16.63	0.0023		16.88	1.00505		16.88	2.01116		16.88	3.04199
16.65	0.00232		16.9	1.00549		16.9	2.01248		16.9	3.04239
16.67	0.00255		16.92	1.00351		16.92	2.01377		16.92	3.04048
16.69	0.00303		16.94	1.00428		16.94	2.01412		16.94	3.04359
16.71	0.00354		16.96	1.00922		16.96	2.01794		16.96	3.04838
16.73	0.00369		16.98	1.0136		16.98	2.01778		16.98	3.0476
16.75	0.00354		17	1.01541		17	2.01335		17	3.0439
16.77	0.00344		17.02	1.0186		17.02	2.00984		17.02	3.04157
16.79	0.00358		17.04	1.02217		17.04	2.01077		17.04	3.03907
16.81	0.00396		17.06	1.03009		17.06	2.01115		17.06	3.03847
16.83	0.00458		17.08	1.04041		17.08	2.00827		17.08	3.03618
16.85	0.00552		17.1	1.04467		17.1	2.00447		17.1	3.03229
16.87	0.00679		17.12	1.04505		17.12	2.00434		17.12	3.03109
16.89	0.0086		17.14	1.04524		17.14	2.00509		17.14	3.02827
16.91	0.01125		17.16	1.04322		17.16	2.00429		17.16	3.02343
16.93	0.01533		17.18	1.03549		17.18	2.00451		17.18	3.01784
16.95	0.02182		17.2	1.02542		17.2	2.00382		17.2	3.01463
16.97	0.03204		17.22	1.01847		17.22	2.00239		17.22	3.01465
16.99	0.04754		17.24	1.01676		17.24	2.004		17.24	3.0157
17.01	0.06978		17.26	1.01221		17.26	2.0041		17.26	3.01681
17.03	0.09478		17.28	1.00785		17.28	2.0017		17.28	3.01675
17.05	0.10461		17.3	1.00749		17.3	2.00202		17.3	3.0136
17.07	0.08795		17.32	1.00542		17.32	2.00349		17.32	3.00952
17.09	0.06222		17.34	1.00636		17.34	2.00321		17.34	3.01201
17.11	0.04192		17.36	1.00931		17.36	2.00189		17.36	3.01359
17.13	0.02907		17.38	1.00601		17.38	2.00182		17.38	3.0091
17.15	0.0222		17.4	1.00263		17.4	2.00178		17.4	3.00401
17.17	0.01945		17.42	1.0029		17.42	2.00151		17.42	3.00695
17.19	0.01995		17.44	1.00385		17.44	2.00363		17.44	3.01074
17.21	0.02365		17.46	1.00404		17.46	2.002		17.46	3.01649
17.23	0.03067		17.48	1.00625		17.48	2.00033		17.48	3.01376
17.25	0.03932		17.5	1.00602		17.5	2.00121		17.5	3.0106
17.27	0.04333		17.52	1.00332		17.52	2.00099		17.52	3.00602
17.29	0.03868		17.54	1.00244		17.54	2.00016		17.54	3.00632
17.31	0.03184		17.56	1.00148		17.56	2.00217		17.56	3.00563
17.33	0.02863		17.58	1.00308		17.58	2.00368		17.58	3.00711
17.35	0.03002		17.6	1.00341		17.6	2.00444		17.6	3.01084
17.37	0.03356		17.62	1.00247		17.62	2.00357		17.62	3.00725
17.39	0.03311		17.64	1.00393		17.64	2.00398		17.64	3.00852
17.41	0.02643		17.66	1.00367		17.66	2.00283		17.66	3.01387
17.43	0.01857		17.68	1.00344		17.68	2.00206		17.68	3.01489
17.45	0.01263		17.7	1.00197		17.7	2.00411		17.7	3.00689
17.47	0.00876		17.72	1.00233		17.72	2.00307		17.72	3.01211
17.49	0.00638		17.74	1.00508		17.74	2.00152		17.74	3.0148
17.51	0.0049		17.76	1.00381		17.76	2.00117		17.76	3.00779
17.53	0.00394		17.78	1.00374		17.78	2.00071		17.78	3.00559
17.55	0.00327		17.8	1.00514		17.8	2.00008		17.8	3.00754
17.57	0.0028		17.82	1.00481		17.82	2.00071		17.82	3.00822
17.59	0.00245		17.84	1.00499		17.84	2.0008		17.84	3.00627
17.61	0.0022		17.86	1.0043		17.86	2.0011		17.86	3.00554
17.63	0.00203		17.88	1.00584		17.88	2.00131		17.88	3.00317
17.65	0.00192		17.9	1.00657		17.9	1.99994		17.9	3.0079
17.67	0.00186		17.92	1.00548		17.92	2.00098		17.92	3.00932
17.69	0.00185		17.94	1.00747		17.94	2.00168		17.94	3.00638
17.71	0.00189		17.96	1.01079		17.96	2.0014		17.96	3.00537
17.73	0.00198		17.98	1.01134		17.98	2.0013		17.98	3.00527
17.75	0.00212		18	1.01487		18	2.00203		18	3.0071
17.77	0.00233		18.02	1.02328		18.02	2.00125		18.02	3.006
17.79	0.0026		18.04	1.03102		18.04	2.00217		18.04	3.00345
17.81	0.00297		18.06	1.03823		18.06	2.00261		18.06	3.00439
17.83	0.00345		18.08	1.04321		18.08	2.00443		18.08	3.00449
17.85	0.00407		18.1	1.04512		18.1	2.00374		18.1	3.00617
17.87	0.0049		18.12	1.04958		18.12	2.00204		18.12	3.0098
17.89	0.00601		18.14	1.0459		18.14	2.00185		18.14	3.01038
17.91	0.00754		18.16	1.03592		18.16	2.0028		18.16	3.00689
17.93	0.00973		18.18	1.03203		18.18	2.00223		18.18	3.00581
17.95	0.01304		18.2	1.02591		18.2	2.00153		18.2	3.00762
17.97	0.01843		18.22	1.01788		18.22	2.00089		18.22	3.0074
17.99	0.02748		18.24	1.01231		18.24	2.00297		18.24	3.00745
18.01	0.04242		18.26	1.01093		18.26	2.0047		18.26	3.00572
18.03	0.065		18.28	1.00822		18.28	2.00334		18.28	3.00858
18.05	0.09203		18.3	1.00762		18.3	2.00201		18.3	3.00637
18.07	0.10677		18.32	1.00724		18.32	2.00358		18.32	3.00685
18.09	0.09344		18.34	1.0067		18.34	2.00501		18.34	3.00715
18.11	0.0669		18.36	1.00663		18.36	2.00628		18.36	3.00558
18.13	0.04451		18.38	1.00495		18.38	2.00908		18.38	3.01216
18.15	0.0299		18.4	1.00201		18.4	2.01042		18.4	3.01309
18.17	0.02153		18.42	1.0008		18.42	2.01147		18.42	3.01288
18.19	0.01736		18.44	1.00163		18.44	2.00917		18.44	3.00799
18.21	0.01613		18.46	1.00274		18.46	2.0088		18.46	3.00673
18.23	0.01752		18.48	1.00309		18.48	2.00933		18.48	3.01389
18.25	0.02178		18.5	1.00265		18.5	2.00877		18.5	3.0162
18.27	0.02894		18.52	1.00213		18.52	2.00678		18.52	3.01942
18.29	0.03645		18.54	1.00073		18.54	2.00726		18.54	3.01322
18.31	0.03741		18.56	1.00151		18.56	2.00706		18.56	3.00787
18.33	0.02989		18.58	1.00345		18.58	2.00645		18.58	3.01133
18.35	0.02067		18.6	1.00436		18.6	2.00575		18.6	3.01564
18.37	0.01369		18.62	1.00287		18.62	2.0048		18.62	3.01052
18.39	0.00919		18.64	1.0017		18.64	2.00363		18.64	3.00857
18.41	0.00645		18.66	1.00171		18.66	2.0042		18.66	3.00865
18.43	0.00479		18.68	1.00232		18.68	2.00307		18.68	3.01033
18.45	0.00377		18.7	1.00328		18.7	2.00426		18.7	3.01793
18.47	0.00304		18.72	1.00239		18.72	2.00471		18.72	3.01562
18.49	0.00253		18.74	1.00064		18.74	2.00261		18.74	3.01237
18.51	0.00206		18.76	1.00026		18.76	2.00273		18.76	3.01051
18.53	0.00182		18.78	1.00273		18.78	2.00293		18.78	3.01206
18.55	0.00167		18.8	1.00701		18.8	2.00276		18.8	3.01612
18.57	0.00161		18.82	1.00898		18.82	2.00323		18.82	3.01752
18.59	0.00165		18.84	1.00819		18.84	2.00395		18.84	3.01877
18.61	0.00179		18.86	1.00435		18.86	2.00404		18.86	3.02205
18.63	0.00207		18.88	1.00403		18.88	2.00077		18.88	3.03078
18.65	0.00256		18.9	1.00413		18.9	2.00049		18.9	3.03121
18.67	0.0034		18.92	1.00381		18.92	2.00331		18.92	3.03332
18.69	0.00486		18.94	1.00194		18.94	2.00382		18.94	3.03302
18.71	0.0074		18.96	1.0011		18.96	2.004		18.96	3.02548
18.73	0.01155		18.98	1.00229		18.98	2.00363		18.98	3.03104
18.75	0.01765		19	1.00126		19	2.00119		19	3.03702
18.77	0.02411		19.02	1.00078		19.02	1.99994		19.02	3.03655
18.79	0.0259		19.04	0.99891		19.04	2.00211		19.04	3.03318
18.81	0.02092		19.06	0.99833		19.06	2.00061		19.06	3.03486
18.83	0.01414		19.08	0.99968		19.08	2.00008		19.08	3.0378
18.85	0.00891		19.1	0.99978		19.1	2.00031		19.1	3.03403
18.87	0.00551		19.12	1.00101		19.12	2.00207		19.12	3.0307
18.89	0.00349		19.14	1.00112		19.14	2.00337		19.14	3.02672
18.91	0.00228		19.16	1.00048		19.16	2.00421		19.16	3.02294
18.93	0.00153		19.18	1.00274		19.18	2.00239		19.18	3.0197
18.95	0.00103		19.2	1.00146		19.2	2.00154		19.2	3.02523
18.97	0.0006756		19.22	1.00012		19.22	2.00308		19.22	3.027
18.99	0.0004211		19.24	1.0021		19.24	2.00206		19.24	3.02155
19.01	0.0002358		19.26	1.00334		19.26	2.00223		19.26	3.01822
19.03	0.0001019		19.28	1.00332		19.28	2.00251		19.28	3.01827
19.05	8.6e-06		19.3	1.00201		19.3	2.00227		19.3	3.01479
19.07	-5.12e-05		19.32	1.00177		19.32	2.00188		19.32	3.01173
19.09	-8.14e-05		19.34	1.00214		19.34	2.00166		19.34	3.00812
19.11	-8.36e-05		19.36	1.00247		19.36	2.00207		19.36	3.01177
19.13	-5.73e-05		19.38	1.00196		19.38	2.00159		19.38	3.01133
19.15	0		19.4	1.00346		19.4	2.00113		19.4	3.0088
19.17	0.0001361		19.42	1.00351		19.42	2.00245		19.42	3.01124
19.19	0.000275		19.44	1.00297		19.44	2.00245		19.44	3.01235
19.21	0.0004732		19.46	1.00182		19.46	2.00169		19.46	3.00872
19.23	0.0007545		19.48	1.00264		19.48	2.00311		19.48	3.00761
19.25	0.00116		19.5	1.00371		19.5	2.00241		19.5	3.01222
19.27	0.00178		19.52	1.00134		19.52	2.00327		19.52	3.01433
19.29	0.00275		19.54	1.00153		19.54	2.00288		19.54	3.00954
19.31	0.00436		19.56	1.00292		19.56	2.0013		19.56	3.00363
19.33	0.00697		19.58	1.00422		19.58	2.00064		19.58	3.00267
19.35	0.01094		19.6	1.00358		19.6	2.00115		19.6	3.00582
19.37	0.0159		19.62	1.00274		19.62	2.0021		19.62	3.00359
19.39	0.02003		19.64	1.00248		19.64	2.00085		19.64	3.00327
19.41	0.02176		19.66	1.00231		19.66	2.00178		19.66	3.00149
19.43	0.01995		19.68	1.00351		19.68	2.00437		19.68	3.00052
19.45	0.01496		19.7	1.00207		19.7	2.003		19.7	3.00135
19.47	0.00993		19.72	1.00209		19.72	2.00272		19.72	3.00818
19.49	0.00637		19.74	1.00304		19.74	2.00237		19.74	3.0082
19.51	0.00418		19.76	1.00422		19.76	2.003		19.76	3.00944
19.53	0.0028		19.78	1.00287		19.78	2.00479		19.78	3.00528
19.55	0.00209		19.8	1.00332		19.8	2.00344		19.8	3
19.57	0.0017		19.82	1.00526		19.82	2.00088		19.82	3.00167
19.59	0.00151		19.84	1.00438		19.84	2.00074		19.84	3.00298
19.61	0.00146		19.86	1.00576		19.86	2.00245		19.86	3.00673
19.63	0.00154		19.88	1.00569		19.88	2.0024		19.88	3.00307
19.65	0.00173		19.9	1.0046		19.9	2.00482		19.9	3.00071
19.67	0.00206		19.92	1.00497		19.92	2.00481		19.92	2.99848
19.69	0.00254		19.94	1.00333		19.94	2.00299		19.94	2.99809
19.71	0.00323		19.96	1.00099		19.96	2.00236		19.96	3.00228
19.73	0.00422		19.98	1.00253		19.98	2.00332		19.98	3.00447
19.75	0.00568		20	1.00331		20	2.00481		20	3.00921
19.77	0.00793		20.02	1.00108		20.02	2.00356		20.02	3.00701
19.79	0.01159		20.04	0.99979		20.04	2.00137		20.04	3.00497
19.81	0.01794		20.06	1.00012		20.06	2.001		20.06	3.00911
19.83	0.02811		20.08	1.00301		20.08	2.00071		20.08	3.00813
19.85	0.04317		20.1	1.00274		20.1	2.00272		20.1	3.009
19.87	0.0606		20.12	1.0016		20.12	2.00353		20.12	3.01239
19.89	0.07081		20.14	1.00235		20.14	2.00263		20.14	3.01007
19.91	0.0639		20.16	1.00236		20.16	2.00153		20.16	3.00799
19.93	0.04631		20.18	1.00183		20.18	1.99996		20.18	3.01112
19.95	0.03019		20.2	1.00047		20.2	2.00106		20.2	3.01001
19.97	0.01915		20.22	0.99981		20.22	2.00102		20.22	3.00744
19.99	0.01238		20.24	0.99902		20.24	1.99915		20.24	3.00822
20.01	0.00835		20.26	0.99848		20.26	1.99932		20.26	3.00544
20.03	0.0059		20.28	1.00005		20.28	2.00114		20.28	3.00751
20.05	0.0043		20.3	1.00168		20.3	2.00122		20.3	3.01077
20.07	0.0032		20.32	1.00487		20.32	1.99926		20.32	3.0057
20.09	0.0024		20.34	1.0027		20.34	1.99873		20.34	3.00223
20.11	0.00181		20.36	1.00071		20.36	2.00088		20.36	3.00358
20.13	0.00137		20.38	1.00114		20.38	2.00204		20.38	3.00501
20.15	0.00103		20.4	1.0002		20.4	2.0001		20.4	3.00681
20.17	0.0007644		20.42	1.00123		20.42	2.00058		20.42	3.00094
20.19	0.000566		20.44	1.00341		20.44	2.0025		20.44	3.00019
20.21	0.0004726		20.46	1.00287		20.46	2.00183		20.46	3.00071
20.23	0.0003688		20.48	1.00254		20.48	2.00137		20.48	2.99827
20.25	0.0002766		20.5	1.0058		20.5	2.00035		20.5	2.99972
20.27	0.0002451		20.52	1.00527		20.52	2.00168		20.52	3.00712
20.29	0.0002471		20.54	1.00458		20.54	2.00056		20.54	3.00666
20.31	0.0002833		20.56	1.00545		20.56	1.99936		20.56	3.00242
20.33	0.0003569		20.58	1.00411		20.58	2.00029		20.58	2.9996
20.35	0.0004733		20.6	1.0029		20.6	2.00416		20.6	3.00226
20.37	0.0006418		20.62	1.00422		20.62	2.00475		20.62	3.00205
20.39	0.0008757		20.64	1.00199		20.64	2.00154		20.64	3.00047
20.41	0.0012		20.66	1.00163		20.66	2.00107		20.66	3.00398
20.43	0.00164		20.68	1.00277		20.68	2.00119		20.68	3.00917
20.45	0.00225		20.7	1.0019		20.7	2.00213		20.7	3.00704
20.47	0.00314		20.72	0.99968		20.72	2.00275		20.72	3.00493
20.49	0.0045		20.74	0.99923		20.74	2.00465		20.74	3.00494
20.51	0.00671		20.76	0.99973		20.76	2.00523		20.76	3.00433
20.53	0.01046		20.78	0.99975		20.78	2.00455		20.78	3.00683
20.55	0.01664		20.8	1.00004		20.8	2.00093		20.8	3.00527
20.57	0.02596		20.82	1.0012		20.82	2.00084		20.82	3.00476
20.59	0.03702		20.84	1.00183		20.84	2.00257		20.84	3.00716
20.61	0.04279		20.86	0.9993		20.86	2.00313		20.86	3.0097
20.63	0.03701		20.88	1.00082		20.88	2.00226		20.88	3.00597
20.65	0.02601		20.9	1.0041		20.9	2.00278		20.9	3.00577
20.67	0.01676		20.92	1.00403		20.92	2.00264		20.92	3.00718
20.69	0.01065		20.94	1.00197		20.94	2.00142		20.94	3.00723
20.71	0.00698		20.96	1.00113		20.96	2.00178		20.96	3.00886
20.73	0.00483		20.98	1.00234		20.98	2.00124		20.98	3.00528
20.75	0.00355		21	1.0012		21	2.00244		21	3.00323
20.77	0.00273		21.02	1.00404		21.02	2.00309		21.02	3.00372
20.79	0.0022		21.04	1.00675		21.04	2.00246		21.04	3.00516
20.81	0.00185		21.06	1.00796		21.06	2.00189		21.06	3.00284
20.83	0.00164		21.08	1.00826		21.08	2.00198		21.08	3.00206
20.85	0.00153		21.1	1.01001		21.1	2.00247		21.1	3.00432
20.87	0.00148		21.12	1.01271		21.12	2.00196		21.12	3.00205
20.89	0.00151		21.14	1.01338		21.14	2.00192		21.14	2.99966
20.91	0.0016		21.16	1.01317		21.16	2.00288		21.16	3.00266
20.93	0.00176		21.18	1.01375		21.18	2.00442		21.18	3.00417
20.95	0.002		21.2	1.01424		21.2	2.00266		21.2	3.00671
20.97	0.00231		21.22	1.01215		21.22	2.00207		21.22	3.00655
20.99	0.00272		21.24	1.01019		21.24	2.00373		21.24	3.00345
21.01	0.00325		21.26	1.00915		21.26	2.00398		21.26	3.00458
21.03	0.00392		21.28	1.00689		21.28	2.00467		21.28	3.00929
21.05	0.00479		21.3	1.00526		21.3	2.0031		21.3	3.01201
21.07	0.00591		21.32	1.00376		21.32	2.00317		21.32	3.01313
21.09	0.00737		21.34	1.00127		21.34	2.00237		21.34	3.0068
21.11	0.00935		21.36	1.00497		21.36	2.00106		21.36	3.00669
21.13	0.0121		21.38	1.00316		21.38	2.00204		21.38	3.00614
21.15	0.01614		21.4	1.00296		21.4	2.00136		21.4	3.00093
21.17	0.02247		21.42	1.00424		21.42	2.00096		21.42	3.00333
21.19	0.033		21.44	1.0037		21.44	2.00307		21.44	3.00772
21.21	0.0507		21.46	1.00327		21.46	2.00298		21.46	3.00469
21.23	0.07896		21.48	1.00434		21.48	2.00246		21.48	3.00376
21.25	0.11808		21.5	1.0006		21.5	2.00398		21.5	3.00565
21.27	0.15421		21.52	1.00055		21.52	2.0046		21.52	3.00765
21.29	0.15567		21.54	1.003		21.54	2.00279		21.54	3.00524
21.31	0.12167		21.56	1.00346		21.56	2.0034		21.56	3.00795
21.33	0.08371		21.58	1.00429		21.58	2.00288		21.58	3.00824
21.35	0.05563		21.6	1.00506		21.6	2.0038		21.6	3.00626
21.37	0.03709		21.62	1.002		21.62	2.00492		21.62	3.00531
21.39	0.02562		21.64	1.00351		21.64	2.00401		21.64	3.00538
21.41	0.0187		21.66	1.00376		21.66	2.00484		21.66	3.00542
21.43	0.01448		21.68	1.00321		21.68	2.00453		21.68	3.01151
21.45	0.01183		21.7	1.00302		21.7	2.00499		21.7	3.01152
21.47	0.01021		21.72	1.00225		21.72	2.00362		21.72	3.01258
21.49	0.00937		21.74	1.0027		21.74	2.00261		21.74	3.00896
21.51	0.00922		21.76	1.0023		21.76	2.00294		21.76	3.00746
21.53	0.00988		21.78	1.00166		21.78	2.00251		21.78	3.00311
21.55	0.0117		21.8	1.00386		21.8	2		21.8	3
21.57	0.01541		21.82	1.00354		21.82	1.99943		21.82	3.00692
21.59	0.02211		21.84	1.0028		21.84	2.0014		21.84	3.00839
21.61	0.03277		21.86	1.00243		21.86	2.00158		21.86	3.00882
21.63	0.04632		21.88	1.00341		21.88	2.00084		21.88	3.00938
21.65	0.05518		21.9	0.99969		21.9	2.00047		21.9	3.00637
21.67	0.04983		21.92	0.99932		21.92	2.00111		21.92	3.00432
21.69	0.036		21.94	1.00055		21.94	2.00221		21.94	3.00329
21.71	0.02355		21.96	0.99917		21.96	2.00243		21.96	3.01365
21.73	0.01505		21.98	0.9998		21.98	2.00273		21.98	3.00548
21.75	0.00983		22	1.00328		22	2.00226		22	3.00238
21.77	0.00669		22.02	1.00507		22.02	2.00225		22.02	3.00942
21.79	0.00476		22.04	1.00158		22.04	2.00292		22.04	3.01174
21.81	0.00347		22.06	1.00069		22.06	2.00319		22.06	3.0131
21.83	0.00257		22.08	1.00262		22.08	2.00329		22.08	3.00989
21.85	0.00191		22.1	1.00314		22.1	2.00323		22.1	3.00825
21.87	0.00141		22.12	1.00284		22.12	2.00502		22.12	3.00974
21.89	0.00102		22.14	1.00174		22.14	2.00403		22.14	3.00653
21.91	0.0007353		22.16	1.00109		22.16	2.00192		22.16	3.00821
21.93	0.0005245		22.18	1.00118		22.18	2.0002		22.18	3.00481
21.95	0.0003904		22.2	1.00222		22.2	2.00183		22.2	3.00514
21.97	0.0003434		22.22	1.00232		22.22	2.00431		22.22	3.00665
21.99	0.0003994		22.24	1.00219		22.24	2.00369		22.24	3.0062
22.01	0.000561		22.26	1.00059		22.26	2.0011		22.26	3.00577
22.03	0.0007479		22.28	1.00044		22.28	2.00036		22.28	3.00194
22.05	0.0007473		22.3	0.99965		22.3	2.00155		22.3	2.99966
22.07	0.0005485		22.32	1.00082		22.32	2.0032		22.32	3.00326
22.09	0.0002968		22.34	1.00164		22.34	2.00453		22.34	3.00372
22.11	0.000147		22.36	1.00281		22.36	2.00311		22.36	3.00649
22.13	0.0001139		22.38	1.00082		22.38	2.00168		22.38	3.00789
22.15	0.00019		22.4	1.0029		22.4	2.00159		22.4	3.00842
22.17	0.0003812		22.42	1.00329		22.42	2.00168		22.42	3.01112
22.19	0.0007695		22.44	0.99921		22.44	2.00226		22.44	3.0135
22.21	0.00135		22.46	0.99915		22.46	2.00195		22.46	3.00991
22.23	0.00235		22.48	1.00034		22.48	2.00219		22.48	3.00912
22.25	0.00401		22.5	1.00122		22.5	2.0034		22.5	3.00484
22.27	0.00658		22.52	1.00377		22.52	2.00307		22.52	3.00485
22.29	0.01005		22.54	1.00184		22.54	2.0008		22.54	3.00505
22.31	0.01286		22.56	1.00048		22.56	1.99921		22.56	3.00292
22.33	0.01247		22.58	1.0012		22.58	1.99938		22.58	3.00374
22.35	0.00949		22.6	1		22.6	2.00313		22.6	3.00665
22.37	0.00659		22.62	1.00251		22.62	2.00407		22.62	3.00756
22.39	0.0048		22.64	1.00272		22.64	2.00233		22.64	3.00084
22.41	0.00416		22.66	1.00209		22.66	2.00351		22.66	2.99789
22.43	0.00461		22.68	1.00535		22.68	2.00335		22.68	3.00117
22.45	0.00617		22.7	1.00316		22.7	2.00259		22.7	3.0056
22.47	0.00884		22.72	1.00292		22.72	2.0032		22.72	3.00161
22.49	0.01184		22.74	1.00247		22.74	2.00513		22.74	2.99938
22.51	0.01279		22.76	1.00171		22.76	2.00417		22.76	3.00572
22.53	0.01057		22.78	1.0026		22.78	2.00236		22.78	3.00515
22.55	0.00753		22.8	1.00296		22.8	2.0033		22.8	3.00439
22.57	0.00532		22.82	1.00376		22.82	2.0038		22.82	3.00724
22.59	0.0042		22.84	1.00561		22.84	2.00508		22.84	3.00681
22.61	0.00409		22.86	1.00376		22.86	2.00412		22.86	3.00343
22.63	0.00495		22.88	1.00345		22.88	2.00353		22.88	3.00582
22.65	0.0069		22.9	1.00504		22.9	2.00166		22.9	3.00461
22.67	0.0099		22.92	1.00415		22.92	2.00155		22.92	3.0031
22.69	0.01292		22.94	1.003		22.94	2.00202		22.94	3.00129
22.71	0.01335		22.96	1.00354		22.96	2.00058		22.96	3.00585
22.73	0.01079		22.98	1.00459		22.98	2.00023		22.98	3.00759
22.75	0.00786		23	1.00492		23	2.00315		23	3.0078
22.77	0.00583		23.02	1.00239		23.02	2.00305		23.02	3.00178
22.79	0.00521		23.04	1.00216		23.04	2.00283		23.04	3.00362
22.81	0.0058		23.06	1.00186		23.06	2.00218		23.06	3.00915
22.83	0.00778		23.08	1.00393		23.08	2.00102		23.08	3.00617
22.85	0.01141		23.1	1.00498		23.1	1.99955		23.1	3.00486
22.87	0.01644		23.12	1.00471		23.12	2.00146		23.12	3.00665
22.89	0.02047		23.14	1.00716		23.14	2.0014		23.14	3.00771
22.91	0.01944		23.16	1.00443		23.16	2.00116		23.16	3.00219
22.93	0.01446		23.18	1.00786		23.18	2.00035		23.18	3.00535
22.95	0.00959		23.2	1.00625		23.2	2.00091		23.2	3.00442
22.97	0.00624		23.22	1.00563		23.22	2.00196		23.22	3.0073
22.99	0.00425		23.24	1.00541		23.24	2.00204		23.24	3.00834
23.01	0.0032		23.26	1.00462		23.26	2.00195		23.26	3.00357
23.03	0.00275		23.28	1.00268		23.28	2.00381		23.28	3.00659
23.05	0.00279		23.3	1.00378		23.3	2.00144		23.3	3.00796
23.07	0.00326		23.32	1.0016		23.32	2.00258		23.32	3.00304
23.09	0.00427		23.34	1.00373		23.34	2.00381		23.34	2.99843
23.11	0.00589		23.36	1.00477		23.36	2.00212		23.36	2.99779
23.13	0.00771		23.38	1.00455		23.38	2.00257		23.38	3.00478
23.15	0.00882		23.4	1.00429		23.4	2.00195		23.4	3.01152
23.17	0.00902		23.42	1.00232		23.42	2.00081		23.42	3.01157
23.19	0.00909		23.44	1.00284		23.44	2.00376		23.44	3.00744
23.21	0.00856		23.46	1.00571		23.46	2.00464		23.46	3.0051
23.23	0.00708		23.48	1.00324		23.48	2.00462		23.48	3.00619
23.25	0.00561		23.5	1.00492		23.5	2.00332		23.5	3.00565
23.27	0.00471		23.52	1.00541		23.52	2.0033		23.52	3.0093
23.29	0.0044		23.54	1.00649		23.54	2.00332		23.54	3.01358
23.31	0.00455		23.56	1.01271		23.56	2.00231		23.56	3.00855
23.33	0.00509		23.58	1.01509		23.58	2.00085		23.58	3.00078
23.35	0.00601		23.6	1.01912		23.6	2.00049		23.6	3.00463
23.37	0.0074		23.62	1.02148		23.62	2.00158		23.62	3.00651
23.39	0.00946		23.64	1.028		23.64	2.00185		23.64	3.00351
23.41	0.01267		23.66	1.03889		23.66	2.00368		23.66	2.99916
23.43	0.01789		23.68	1.0526		23.68	2.00598		23.68	3.00344
23.45	0.02657		23.7	1.06248		23.7	2.00868		23.7	3.01147
23.47	0.04046		23.72	1.07185		23.72	2.01184		23.72	3.01372
23.49	0.06022		23.74	1.08087		23.74	2.01831		23.74	3.00829
23.51	0.08061		23.76	1.08573		23.76	2.02354		23.76	3.01165
23.53	0.0864		23.78	1.08365		23.78	2.03531		23.78	3.00936
23.55	0.07383		23.8	1.07947		23.8	2.04268		23.8	3.01003
23.57	0.05917		23.82	1.0742		23.82	2.04837		23.82	3.01101
23.59	0.05259		23.84	1.0756		23.84	2.05469		23.84	3.0079
23.61	0.05545		23.86	1.06703		23.86	2.05678		23.86	3.00737
23.63	0.0641		23.88	1.05675		23.88	2.06192		23.88	3.0104
23.65	0.06909		23.9	1.04604		23.9	2.06651		23.9	3.00504
23.67	0.06633		23.92	1.03658		23.92	2.06924		23.92	3.01076
23.69	0.06477		23.94	1.02577		23.94	2.0635		23.94	3.01326
23.71	0.06873		23.96	1.01904		23.96	2.05676		23.96	3.01139
23.73	0.07013		23.98	1.01142		23.98	2.05035		23.98	3.01048
23.75	0.05926		24	1.00694		24	2.04132		24	3.0117
23.77	0.04257		24.02	1.00344		24.02	2.03453		24.02	3.01078
23.79	0.02878		24.04	1.00323		24.04	2.02478		24.04	3.00769
23.81	0.0196		24.06	1.00423		24.06	2.0167		24.06	3.01267
23.83	0.014		24.08	1.00342		24.08	2.01229		24.08	3.01246
23.85	0.01073		24.1	1.00302		24.1	2.0095		24.1	3.01311
23.87	0.00887		24.12	1.00548		24.12	2.0068		24.12	3.01137
23.89	0.00801		24.14	1.00263		24.14	2.00654		24.14	3.01039
23.91	0.00799		24.16	1.00205		24.16	2.00443		24.16	3.015
23.93	0.00878		24.18	1.00492		24.18	2.00362		24.18	3.01424
23.95	0.01004		24.2	1.00488		24.2	2.00416		24.2	3.01708
23.97	0.01071		24.22	1.00177		24.22	2.00398		24.22	3.01802
23.99	0.0102		24.24	1.00286		24.24	2.0023		24.24	3.01819
24.01	0.00976		24.26	1.00241		24.26	2.00324		24.26	3.02331
24.03	0.01051		24.28	1.00191		24.28	2.00392		24.28	3.02518
24.05	0.01261		24.3	1.00122		24.3	2.00322		24.3	3.02746
24.07	0.01488		24.32	1.00177		24.32	2.00401		24.32	3.03176
24.09	0.01492		24.34	1.00309		24.34	2.0048		24.34	3.03076
24.11	0.01272		24.36	1.00342		24.36	2.00329		24.36	3.03849
24.13	0.01075		24.38	1.00337		24.38	2.00322		24.38	3.03228
24.15	0.0104		24.4	1.00263		24.4	2.00562		24.4	3.03711
24.17	0.0121		24.42	1.00348		24.42	2.00511		24.42	3.03613
24.19	0.01631		24.44	1.00475		24.44	2.00473		24.44	3.02812
24.21	0.02314		24.46	1.00531		24.46	2.00419		24.46	3.02699
24.23	0.03059		24.48	1.00783		24.48	2.00251		24.48	3.03244
24.25	0.03257		24.5	1.00849		24.5	2.00445		24.5	3.03242
24.27	0.02662		24.52	1.00933		24.52	2.00473		24.52	3.02814
24.29	0.01864		24.54	1.01125		24.54	2.00359		24.54	3.02631
24.31	0.0126		24.56	1.01393		24.56	2.0038		24.56	3.02933
24.33	0.0089		24.58	1.01418		24.58	2.00264		24.58	3.02809
24.35	0.00697		24.6	1.01488		24.6	2.00161		24.6	3.02772
24.37	0.00628		24.62	1.01386		24.62	2.00191		24.62	3.02175
24.39	0.00664		24.64	1.01323		24.64	2.00353		24.64	3.02171
24.41	0.00819		24.66	1.00867		24.66	2.00375		24.66	3.02155
24.43	0.0114		24.68	1.00707		24.68	2.00372		24.68	3.01835
24.45	0.01673		24.7	1.00918		24.7	2.00265		24.7	3.0111
24.47	0.02376		24.72	1.00687		24.72	2.00206		24.72	3.01615
24.49	0.02867		24.74	1.0043		24.74	2.00219		24.74	3.0104
24.51	0.02629		24.76	1.00331		24.76	2.00172		24.76	3.01261
24.53	0.01922		24.78	1.00206		24.78	2.00206		24.78	3.01596
24.55	0.01275		24.8	1.00391		24.8	2.00067		24.8	3.01745
24.57	0.00836		24.82	1.00046		24.82	2		24.82	3.0147
24.59	0.00559		24.84	1.00096		24.84	2.0002		24.84	3.00955
24.61	0.00376		24.86	1.00196		24.86	2.00155		24.86	3.00903
24.63	0.00253		24.88	1.00131		24.88	2.00133		24.88	3.00962
24.65	0.00169		24.9	1.0004		24.9	2.00129		24.9	3.01376
24.67	0.00114		24.92	1.0002		24.92	2.00293		24.92	3.01044
24.69	0.0007388		24.94	1.0006		24.94	2.00236		24.94	3.00967
24.71	0.0004451		24.96	1.00293		24.96	2.00453		24.96	3.00862
24.73	0.0002274		24.98	1.0035		24.98	2.00343		24.98	3.00837
24.75	6.41e-05		25	1.00164		25	2.00192		25	3.01423
24.77	-5.84e-05		25.02	1.00082		25.02	2.00292		25.02	3.00902
24.79	-0.0001486		25.04	1.00217		25.04	2.00215		25.04	3.00954
24.81	-0.0002121		25.06	1.0001		25.06	2.00252		25.06	3.00613
24.83	-0.0002524		25.08	1.00145		25.08	2.00058		25.08	3.00987
24.85	-0.0002436		25.1	1.00153		25.1	2.00032		25.1	3.00737
24.87	-0.0002416		25.12	1.00137		25.12	1.99983		25.12	3.00498
24.89	-0.0002187		25.14	0.99957		25.14	2.00102		25.14	3.00727
24.91	-0.0001734		25.16	1.00284		25.16	2.00093		25.16	3.01163
24.93	-0.0001022		25.18	1.00616		25.18	2.00007		25.18	3.01231
24.95	0		25.2	1.00569		25.2	2.0014		25.2	3.00962
24.97	0.0001407		25.22	1.00324		25.22	2.00371		25.22	3.01262
24.99	0.0003346		25.24	1.00514		25.24	2.00459		25.24	3.00541
25.01	0.0005304		25.26	1.00372		25.26	2.00256		25.26	3.0081
25.03	0.0009234		25.28	1.00287		25.28	2.0024		25.28	3.00569
25.05	0.00152		25.3	1.00267		25.3	2.00221		25.3	3.00672
25.07	0.00248		25.32	1.00518		25.32	2.00041		25.32	3.00724
25.09	0.00405		25.34	1.00341		25.34	1.99984		25.34	3.01113
25.11	0.00645		25.36	1.00397		25.36	2.0009		25.36	3.01441
25.13	0.00979		25.38	1.0051		25.38	1.99888		25.38	3.01126
25.15	0.01296		25.4	1.00344		25.4	2		25.4	3.00294
25.17	0.01377		25.42	1.00438		25.42	2.00162		25.42	3.00297
25.19	0.01181		25.44	1.003		25.44	2.00159		25.44	3.01266
25.21	0.00947		25.46	1.0073		25.46	2.00126		25.46	3.01089
25.23	0.00845		25.48	1.00962		25.48	2.00108		25.48	3.00749
25.25	0.00926		25.5	1.00896		25.5	2.00217		25.5	3.00762
25.27	0.01206		25.52	1.01191		25.52	1.99999		25.52	3.00783
25.29	0.01642		25.54	1.01159		25.54	2.00129		25.54	3.01127
25.31	0.01996		25.56	1.01578		25.56	2.00094		25.56	3.00935
25.33	0.01895		25.58	1.01901		25.58	2.00058		25.58	3.00669
25.35	0.01448		25.6	1.01897		25.6	2.0011		25.6	3.00622
25.37	0.01022		25.62	1.02029		25.62	2.00286		25.62	3.0049
25.39	0.00745		25.64	1.02138		25.64	2.00261		25.64	3.01178
25.41	0.00602		25.66	1.0232		25.66	2.00193		25.66	3.01376
25.43	0.00558		25.68	1.02275		25.68	2.00264		25.68	3.00835
25.45	0.00593		25.7	1.02176		25.7	2.0033		25.7	3.0138
25.47	0.00707		25.72	1.01872		25.72	2.00382		25.72	3.00852
25.49	0.00931		25.74	1.01665		25.74	2.00051		25.74	3.00938
25.51	0.01337		25.76	1.01543		25.76	1.99982		25.76	3.0043
25.53	0.02031		25.78	1.01479		25.78	2.00166		25.78	3.0059
25.55	0.03114		25.8	1.00959		25.8	2.00326		25.8	3.00745
25.57	0.04481		25.82	1.00763		25.82	2.00422		25.82	3.01464
25.59	0.05396		25.84	1.00892		25.84	2.00196		25.84	3.00694
25.61	0.04969		25.86	1.00722		25.86	2.00263		25.86	3.00598
25.63	0.03786		25.88	1.00605		25.88	2.00382		25.88	3.00785
25.65	0.02773		25.9	1.00555		25.9	2.00425		25.9	3.00939
25.67	0.02079		25.92	1.006		25.92	2.00383		25.92	3.00666
25.69	0.01529		25.94	1.00706		25.94	2.00472		25.94	3.0085
25.71	0.01084		25.96	1.00522		25.96	2.00392		25.96	3.0081
25.73	0.00778		25.98	1.00572		25.98	2.00443		25.98	3.01275
25.75	0.00583		26	1.0075		26	2.00512		26	3.01135
25.77	0.00467		26.02	1.00682		26.02	2.00448		26.02	3.00592
25.79	0.00405		26.04	1.00935		26.04	2.00521		26.04	3.00644
25.81	0.00384		26.06	1.0069		26.06	2.00645		26.06	3.00414
25.83	0.00403		26.08	1.00654		26.08	2.00589		26.08	3.00837
25.85	0.00475		26.1	1.00815		26.1	2.00429		26.1	3.0049
25.87	0.00627		26.12	1.00725		26.12	2.00422		26.12	3.00555
25.89	0.00881		26.14	1.00838		26.14	2.00331		26.14	3.00168
25.91	0.01246		26.16	1.00708		26.16	2.00296		26.16	3.01105
25.93	0.01594		26.18	1.00657		26.18	2.0045		26.18	3.00475
25.95	0.01634		26.2	1.00606		26.2	2.00658		26.2	3.00368
25.97	0.0135		26.22	1.00412		26.22	2.00655		26.22	3.00715
25.99	0.01052		26.24	1.0041		26.24	2.00446		26.24	3.00515
26.01	0.00899		26.26	1.00416		26.26	2.00606		26.26	3.01083
26.03	0.00911		26.28	1.00455		26.28	2.00544		26.28	3.0084
26.05	0.01114		26.3	1.0039		26.3	2.00385		26.3	3.00401
26.07	0.01542		26.32	1.00494		26.32	2.00377		26.32	3.008
26.09	0.02198		26.34	1.00356		26.34	2.00634		26.34	3.01344
26.11	0.02876		26.36	1.00492		26.36	2.00561		26.36	3.00797
26.13	0.03017		26.38	1.00677		26.38	2.00322		26.38	3.00989
26.15	0.02479		26.4	1.00352		26.4	2.00519		26.4	3.0141
26.17	0.01829		26.42	1.00286		26.42	2.0066		26.42	3.01584
26.19	0.01405		26.44	1.00363		26.44	2.00563		26.44	3.01169
26.21	0.01263		26.46	1.00305		26.46	2.00557		26.46	3.01069
26.23	0.01402		26.48	1.00259		26.48	2.00501		26.48	3.01219
26.25	0.0182		26.5	1.00065		26.5	2.0054		26.5	3.01251
26.27	0.02452		26.52	1.00379		26.52	2.00358		26.52	3.01007
26.29	0.02937		26.54	1.00156		26.54	2.00289		26.54	3.01334
26.31	0.0273		26.56	1.00185		26.56	2.00451		26.56	3.01053
26.33	0.02019		26.58	1.00259		26.58	2.00329		26.58	3.01006
26.35	0.01342		26.6	1.00178		26.6	2.00157		26.6	3.01242
26.37	0.0087		26.62	1.00402		26.62	2.00168		26.62	3.00869
26.39	0.00577		26.64	1.00454		26.64	2.00115		26.64	3.00899
26.41	0.00402		26.66	1.00336		26.66	2.00168		26.66	3.00933
26.43	0.00296		26.68	1.00471		26.68	2.00191		26.68	3.01346
26.45	0.00227		26.7	1.00194		26.7	2.00141		26.7	3.01593
26.47	0.0018		26.72	1.00345		26.72	2.00352		26.72	3.01459
26.49	0.00147		26.74	1.00294		26.74	2.00189		26.74	3.00812
26.51	0.00124		26.76	1.00275		26.76	2.00297		26.76	3.01233
26.53	0.0011		26.78	1.00387		26.78	2.00231		26.78	3.01689
26.55	0.0009918		26.8	1.00293		26.8	2.00153		26.8	3.0121
26.57	0.0009337		26.82	1.00304		26.82	2.00285		26.82	3.01321
26.59	0.0009149		26.84	1.00422		26.84	2.00183		26.84	3.00812
26.61	0.0009263		26.86	1.00563		26.86	2.00178		26.86	3.01179
26.63	0.0009702		26.88	1.00703		26.88	2.00134		26.88	3.0115
26.65	0.00106		26.9	1.00524		26.9	2.0008		26.9	3.0132
26.67	0.00118		26.92	1.00706		26.92	2.00203		26.92	3.01829
26.69	0.00135		26.94	1.00991		26.94	2.00269		26.94	3.01431
26.71	0.00156		26.96	1.0047		26.96	2.00078		26.96	3.01503
26.73	0.00184		26.98	1.00582		26.98	2.0039		26.98	3.01358
26.75	0.00219		27	1.00582		27	2.00234		27	3.01582
26.77	0.00263		27.02	1.00501		27.02	2.00131		27.02	3.0131
26.79	0.00319		27.04	1.00455		27.04	2.00384		27.04	3.01162
26.81	0.00394		27.06	1.00512		27.06	2.00288		27.06	3.01431
26.83	0.00495		27.08	1.00363		27.08	2.00267		27.08	3.0198
26.85	0.00631		27.1	1.00155		27.1	2.0029		27.1	3.01309
26.87	0.00827		27.12	1.00069		27.12	2.00301		27.12	3.01383
26.89	0.01126		27.14	1.00166		27.14	2.00238		27.14	3.01116
26.91	0.01615		27.16	1.00452		27.16	2.00482		27.16	3.01252
26.93	0.02436		27.18	1.00354		27.18	2.00311		27.18	3.01209
26.95	0.03769		27.2	1.00157		27.2	2.00462		27.2	3.00469
26.97	0.05704		27.22	1.00185		27.22	2.00597		27.22	3.00904
26.99	0.07786		27.24	1.00281		27.24	2.00324		27.24	3.01514
27.01	0.08473		27.26	1.00495		27.26	2.00319		27.26	3.0121
27.03	0.07021		27.28	1.00639		27.28	2.00336		27.28	3.01124
27.05	0.04922		27.3	1.00515		27.3	2.00486		27.3	3.0096
27.07	0.03283		27.32	1.00361		27.32	2.00356		27.32	3.00765
27.09	0.02254		27.34	1.00292		27.34	2.00488		27.34	3.00479
27.11	0.01683		27.36	1.00406		27.36	2.0046		27.36	3.00448
27.13	0.01414		27.38	1.00437		27.38	2.00174		27.38	3.0061
27.15	0.01347		27.4	1.00501		27.4	2.00478		27.4	3.00803
27.17	0.01423		27.42	1.00485		27.42	2.00202		27.42	3.0053
27.19	0.01569		27.44	1.00585		27.44	2.00296		27.44	3.00649
27.21	0.01696		27.46	1.00869		27.46	2.00219		27.46	3.00357
27.23	0.01874		27.48	1.00924		27.48	2.00386		27.48	3.00453
27.25	0.02291		27.5	1.00726		27.5	2.00289		27.5	3.00852
27.27	0.0305		27.52	1.00907		27.52	2.00284		27.52	3.00699
27.29	0.0402		27.54	1.00487		27.54	2.00355		27.54	3.00585
27.31	0.04561		27.56	1.00546		27.56	2.00319		27.56	3.01003
27.33	0.04139		27.58	1.00479		27.58	2.00568		27.58	3.01449
27.35	0.03374		27.6	1.00393		27.6	2.00212		27.6	3.007
27.37	0.02952		27.62	1.0029		27.62	2.00117		27.62	3.00974
27.39	0.03095		27.64	1.0022		27.64	2.00202		27.64	3.00321
27.41	0.03838		27.66	1.00048		27.66	2.00151		27.66	3.00226
27.43	0.04997		27.68	1.00056		27.68	2.00388		27.68	3.00651
27.45	0.05771		27.7	1.00618		27.7	2.00291		27.7	3.00787
27.47	0.05187		27.72	1.00624		27.72	2.00141		27.72	3.00631
27.49	0.03792		27.74	1.00436		27.74	1.99907		27.74	3.00989
27.51	0.02544		27.76	1.00659		27.76	2.00152		27.76	3.00838
27.53	0.01695		27.78	1.00355		27.78	2.00276		27.78	3.0073
27.55	0.01176		27.8	1.00205		27.8	2.00187		27.8	3.00508
27.57	0.00873		27.82	1.00543		27.82	2.00319		27.82	3.00262
27.59	0.00698		27.84	1.0057		27.84	2.00216		27.84	3.00705
27.61	0.00603		27.86	1.00525		27.86	2.00081		27.86	3.01129
27.63	0.00569		27.88	1.00415		27.88	2.00035		27.88	3.00901
27.65	0.00584		27.9	1.0066		27.9	2.00176		27.9	3.00781
27.67	0.00616		27.92	1.00571		27.92	2.00105		27.92	3.00638
27.69	0.00603		27.94	1.00571		27.94	2.00278		27.94	3.01375
27.71	0.00537		27.96	1.00427		27.96	2.00259		27.96	3.00657
27.73	0.00485		27.98	1.00465		27.98	2.00217		27.98	3.00581
27.75	0.00487		28	1.00487		28	2.00227		28	3.01069
27.77	0.00555		28.02	1.00376		28.02	2.00309		28.02	3.00805
27.79	0.00692		28.04	1.00326		28.04	2.00208		28.04	3.00057
27.81	0.0085		28.06	1.0011		28.06	2.0035		28.06	3.00313
27.83	0.00915		28.08	1.00006		28.08	2.0021		28.08	3.01579
27.85	0.0088		28.1	1.00114		28.1	2.0005		28.1	3.00976
27.87	0.00882		28.12	1.00207		28.12	2.00148		28.12	3.0097
27.89	0.00994		28.14	1.00462		28.14	2.00256		28.14	3.00789
27.91	0.01173		28.16	1.00451		28.16	2.00083		28.16	3.00218
27.93	0.01314		28.18	1.00304		28.18	2.00324		28.18	3.00505
27.95	0.01446		28.2	1.00234		28.2	2.00391		28.2	3
27.97	0.01617		28.22	1.00164		28.22	2.00129		28.22	3.00226
27.99	0.01623		28.24	1.00259		28.24	2.00301		28.24	3.00432
28.01	0.01326		28.26	1.00398		28.26	2.00281		28.26	3.00842
28.03	0.00949		28.28	1.0017		28.28	2.00307		28.28	3.00288
28.05	0.00664		28.3	1.00577		28.3	2.00265		28.3	3.00836
28.07	0.00488		28.32	1.00538		28.32	2.00098		28.32	3.00882
28.09	0.00394		28.34	1.00353		28.34	2.00086		28.34	3.00246
28.11	0.00357		28.36	1.00497		28.36	2.00188		28.36	3.00971
28.13	0.0036		28.38	1.00205		28.38	2.00371		28.38	3.01309
28.15	0.00405		28.4	1.00221		28.4	2.00385		28.4	3.00646
28.17	0.00507		28.42	1.00314		28.42	2.00295		28.42	3.00933
28.19	0.00694		28.44	1.00382		28.44	2.00233		28.44	3.00489
28.21	0.01005		28.46	1.00191		28.46	2.00205		28.46	3.01198
28.23	0.01461		28.48	1.00483		28.48	2.0033		28.48	3.01238
28.25	0.01997		28.5	1.00269		28.5	2.00242		28.5	3.0121
28.27	0.02325		28.52	1.0013		28.52	2.00116		28.52	3.01084
28.29	0.02177		28.54	1.00329		28.54	2.00134		28.54	3.00758
28.31	0.01837		28.56	1.00202		28.56	2.00348		28.56	3.00873
28.33	0.01552		28.58	1.0029		28.58	2.00168		28.58	3.00315
28.35	0.01239		28.6	1		28.6	2.00236		28.6	3.00802
28.37	0.00886		28.62	1.00138		28.62	2.00304		28.62	3.01086
28.39	0.00601		28.64	1.00328		28.64	2.00285		28.64	3.0095
28.41	0.00407		28.66	1.0012		28.66	2.00236		28.66	3.00461
28.43	0.00283		28.68	1.00066		28.68	2.0019		28.68	3.00872
28.45	0.00204		28.7	1.00089		28.7	2.00243		28.7	3.01117
28.47	0.00149		28.72	1.00157		28.72	2.00292		28.72	3.01277
28.49	0.00109		28.74	1.0022		28.74	2.00243		28.74	3.01019
28.51	0.0008385		28.76	1.00204		28.76	2.00206		28.76	3.01121
28.53	0.0006469		28.78	1.00311		28.78	2.00272		28.78	3.00797
28.55	0.000501		28.8	1.00048		28.8	2.0009		28.8	3.01046
28.57	0.0003892		28.82	1.00166		28.82	2.00126		28.82	3.00199
28.59	0.0003038		28.84	1.00137		28.84	2.00041		28.84	3.00368
28.61	0.0002403		28.86	1.0029		28.86	2.00256		28.86	3.0069
28.63	0.0001955		28.88	1.00155		28.88	2.00251		28.88	3.00957
28.65	0.0001687		28.9	0.9995		28.9	2.00448		28.9	3.001
28.67	0.0001613		28.92	1.00025		28.92	2.00377		28.92	3.00401
28.69	0.0001733		28.94	1.00136		28.94	2.00349		28.94	3.00255
28.71	0.000228		28.96	1.00129		28.96	2.00318		28.96	3.00588
28.73	0.0003441		28.98	1.00159		28.98	2.00221		28.98	3.00547
28.75	0.0005592		29	1.00115		29	2.00276		29	3.01044
28.77	0.0008739		29.02	1.00286		29.02	2.00178		29.02	3.00253
28.79	0.00135		29.04	1.00262		29.04	2.0018		29.04	3.00381
28.81	0.00174		29.06	1.0008		29.06	2.00236		29.06	3.00432
28.83	0.00165		29.08	0.999		29.08	2.00073		29.08	3.00768
28.85	0.00119		29.1	1.00293		29.1	2.00194		29.1	3.00892
28.87	0.000732		29.12	1.00225		29.12	2.00299		29.12	3.00165
28.89	0.0004125		29.14	1.00067		29.14	2.00107		29.14	3.00759
28.91	0.0002186		29.16	1.00095		29.16	2.00309		29.16	3.01059
28.93	5.81e-05		29.18	1.00254		29.18	2.0043		29.18	3.01099
28.95	0		29.2	1.0009		29.2	2.00379		29.2	3.01135
28.97	-5.21e-05		29.22	1.00161		29.22	2.00285		29.22	3.00663
28.99	-8.56e-05		29.24	1.00204		29.24	2.00158		29.24	3.0053
29.01	-0.0001051		29.26	0.99995		29.26	2.00377		29.26	3.00284
29.03	-0.0001122		29.28	1.00365		29.28	2.00168		29.28	3.00836
29.05	-0.0001061		29.3	1.00077		29.3	2.00243		29.3	3.00716
29.07	-8.42e-05		29.32	1.00178		29.32	2.00188		29.32	3.00734
29.09	-4.05e-05		29.34	1.00177		29.34	2.0028		29.34	3.00689
29.11	3.8e-05		29.36	1.00181		29.36	2.00309		29.36	3.00608
29.13	0.0001815		29.38	1.00179		29.38	2.00181		29.38	3.00334
29.15	0.0004246		29.4	1		29.4	2		29.4	3.00347
29.17	0.0008341		29.42	1.00173		29.42	2.00188		29.42	3.00643
29.19	0.00147		29.44	1.00239		29.44	2.00241		29.44	3.01212
29.21	0.00227		29.46	0.99997		29.46	2.00329		29.46	3.01324
29.23	0.00287		29.48	0.99964		29.48	2.00342		29.48	3.01258
29.25	0.00283		29.5	1.0023		29.5	2.00257		29.5	3.00647
29.27	0.00215		29.52	1.0017		29.52	2.00373		29.52	3.0061
29.29	0.00134		29.54	1.00154		29.54	2.00499		29.54	3.00356
29.31	0.0007175		29.56	1.00166		29.56	2.00454		29.56	3.00486
29.33	0.0003281		29.58	1.00224		29.58	2.00133		29.58	3.00477
29.35	0.0001064		29.6	1.00045		29.6	2.00068		29.6	3.00383
29.37	-2.25e-05		29.62	1.00222		29.62	2.00117		29.62	3.00317
29.39	-9.91e-05		29.64	1.00232		29.64	2.00189		29.64	3.00384
29.41	-0.000133		29.66	1.00087		29.66	2.00297		29.66	3.00128
29.43	-0.0001397		29.68	1.00005		29.68	2.00258		29.68	3.00399
29.45	-0.0001352		29.7	1.00142		29.7	2.00191		29.7	3.00406
29.47	-9.07e-05		29.72	1.00111		29.72	2.00226		29.72	3.0087
29.49	-1.19e-05		29.74	1.00304		29.74	2.003		29.74	3.00619
29.51	0.0001188		29.76	1.00211		29.76	2.00401		29.76	3.00341
29.53	0.0003352		29.78	1.00054		29.78	2.00243		29.78	3.00443
29.55	0.0006899		29.8	1.00013		29.8	2.00426		29.8	3.00288
29.57	0.00124		29.82	1.00257		29.82	2.00294		29.82	3.00677
29.59	0.00201		29.84	1.00319		29.84	2.00152		29.84	3.00553
29.61	0.00282		29.86	1.00144		29.86	2.0006		29.86	3.00684
29.63	0.00313		29.88	1.00268		29.88	2.00118		29.88	3.00446
29.65	0.00274		29.9	1.00344		29.9	2.00156		29.9	3.00939
29.67	0.00225		29.92	1.0044		29.92	2.00327		29.92	3.00179
29.69	0.00205		29.94	1.00159		29.94	2.00217		29.94	3.00723
29.71	0.00226		29.96	1.00037		29.96	2.00121		29.96	3.00637
29.73	0.00297		29.98	1.00117		29.98	1.99956		29.98	3.00901
29.75	0.00442		30	1.00054		30	2.00121		30	3.0067
29.77	0.00696		30.02	1.00007		30.02	2.0018		30.02	3.01073
29.79	0.0109		30.04	0.99895		30.04	2.00096		30.04	3.00187
29.81	0.0158		30.06	1.00055		30.06	2.0011		30.06	3.00314
29.83	0.01879		30.08	1.00036		30.08	2.00116		30.08	3.00493
29.85	0.01676		30.1	1.00015		30.1	2.00173		30.1	3.00838
29.87	0.01208		30.12	1.00101		30.12	2.0017		30.12	3.00571
29.89	0.00812		30.14	1.002		30.14	2.00162		30.14	2.99981
29.91	0.00572		30.16	1.00157		30.16	2.0021		30.16	3.00105
29.93	0.00459		30.18	1.00064		30.18	2.00162		30.18	3.00405
29.95	0.00405		30.2	1.00159		30.2	2.00329		30.2	3.00625
29.97	0.00333		30.22	1.00196		30.22	2.0007		30.22	3.01244
29.99	0.00238		30.24	1.00029		30.24	2.00175		30.24	3.00481
30.01	0.00159		30.26	1.00135		30.26	2.00137		30.26	3.00745
30.03	0.00105		30.28	1.00258		30.28	2.00419		30.28	3.00522
30.05	0.0007186		30.3	1.00061		30.3	2.00396		30.3	3.00152
30.07	0.0004836		30.32	1.0013		30.32	2.00549		30.32	3.007
30.09	0.0003262		30.34	0.99987		30.34	2.00395		30.34	3.01063
30.11	0.0002598		30.36	1.00149		30.36	2.00431		30.36	3.00806
30.13	0.0002835		30.38	1.00029		30.38	2.00335		30.38	3.00773
30.15	0.00041		30.4	1.00149		30.4	2.00049		30.4	3.00422
30.17	0.000694		30.42	1.00132		30.42	2.00319		30.42	3.00022
30.19	0.00124		30.44	0.99882		30.44	2.00263		30.44	3.00343
30.21	0.0022		30.46	1.00025		30.46	2.00056		30.46	3.00594
30.23	0.00377		30.48	0.99988		30.48	2.00264		30.48	3.00195
30.25	0.00588		30.5	1.00064		30.5	2.002		30.5	3.01009
30.27	0.00762		30.52	1.00077		30.52	2.0026		30.52	3.00481
30.29	0.00736		30.54	1.0008		30.54	2.00182		30.54	3.00691
30.31	0.00534		30.56	1.00215		30.56	2.00412		30.56	3.01334
30.33	0.0033		30.58	0.99996		30.58	2.00514		30.58	3.00928
30.35	0.00186		30.6	1.00302		30.6	2.00401		30.6	3.00245
30.37	0.0009861		30.62	1.00218		30.62	2.00448		30.62	3.00769
30.39	0.0004868		30.64	1.00012		30.64	2.00612		30.64	3.00688
30.41	0.0002151		30.66	1.00174		30.66	2.00529		30.66	3.00342
30.43	8.1e-05		30.68	1.00009		30.68	2.00549		30.68	3.00522
30.45	4.46e-05		30.7	1.00013		30.7	2.00332		30.7	3.00201
30.47	0.0001047		30.72	1.00061		30.72	2.00367		30.72	3.00832
30.49	0.0002807		30.74	1.00103		30.74	2.00569		30.74	3.00591
30.51	0.0007168		30.76	1.00204		30.76	2.00557		30.76	3.00962
30.53	0.00137		30.78	1.00034		30.78	2.00587		30.78	3.0063
30.55	0.00241		30.8	1.0015		30.8	2.00572		30.8	3
30.57	0.00383		30.82	1.00249		30.82	2.0031		30.82	3.00466
30.59	0.00502		30.84	1.00178		30.84	2.00457		30.84	3.00511
30.61	0.005		30.86	1.0009		30.86	2.00451		30.86	3.00344
30.63	0.00411		30.88	1.00287		30.88	2.00274		30.88	3.00445
30.65	0.00336		30.9	1.00412		30.9	2.00393		30.9	3.00374
30.67	0.0029		30.92	1.00024		30.92	2.00296		30.92	3.00391
30.69	0.00241		30.94	1.00211		30.94	2.00469		30.94	3.00862
30.71	0.00196		30.96	1.00126		30.96	2.00163		30.96	3.0134
30.73	0.00187		30.98	1.00198		30.98	2.00336		30.98	3.00669
30.75	0.0023		31	1.00327		31	2.00284		31	3.01294
30.77	0.00333		31.02	1.00389		31.02	2.00089		31.02	3.01307
30.79	0.00494		31.04	1.00103		31.04	2.00335		31.04	3.0056
30.81	0.00636		31.06	1.00286		31.06	2.00131		31.06	3.00674
30.83	0.00622		31.08	1.00291		31.08	2.0002		31.08	3.00932
30.85	0.00463		31.1	1.00168		31.1	2.00226		31.1	3.00668
30.87	0.00299		31.12	0.99995		31.12	1.99954		31.12	3.00958
30.89	0.00184		31.14	1.00089		31.14	2.00341		31.14	3.00969
30.91	0.00119		31.16	0.99974		31.16	2.00229		31.16	3.00621
30.93	0.0008708		31.18	1.00214		31.18	2.00155		31.18	3.00546
30.95	0.0007891		31.2	1.00199		31.2	2.00297		31.2	3.01174
30.97	0.0008894		31.22	1.00334		31.22	2.00091		31.22	3.00824
30.99	0.00118		31.24	0.99994		31.24	2.00253		31.24	3.01324
31.01	0.00175		31.26	1.00089		31.26	2.0009		31.26	3.00499
31.03	0.00276		31.28	0.9997		31.28	2.00094		31.28	3.00734
31.05	0.0044		31.3	1.00031		31.3	2.00144		31.3	3.00454
31.07	0.00678		31.32	1.00364		31.32	2.00219		31.32	3.01103
31.09	0.00941		31.34	1.00155		31.34	2.00256		31.34	3.01191
31.11	0.0109		31.36	1.0003		31.36	2.00502		31.36	3.01676
31.13	0.01126		31.38	1.00006		31.38	2.00434		31.38	3.01079
31.15	0.01197		31.4	1.0008		31.4	2.00349		31.4	3.00678
31.17	0.01257		31.42	1.00055		31.42	2.00392		31.42	3.00963
31.19	0.01107		31.44	1.00121		31.44	2.00373		31.44	3.00681
31.21	0.00797		31.46	1.00199		31.46	2.00359		31.46	3.0108
31.23	0.00519		31.48	1.0038		31.48	2.00693		31.48	3.01049
31.25	0.0033		31.5	1.0015		31.5	2.00237		31.5	3.00982
31.27	0.00217		31.52	0.99967		31.52	2.00114		31.52	3.01
31.29	0.00151		31.54	0.99994		31.54	2.00087		31.54	3.00991
31.31	0.00117		31.56	1.00131		31.56	2.00301		31.56	3.01146
31.33	0.001		31.58	1.00121		31.58	2.00199		31.58	3.006
31.35	0.000925		31.6	1.00208		31.6	2.00223		31.6	3.0084
31.37	0.0009029		31.62	1.00333		31.62	2.00145		31.62	3.01093
31.39	0.0009519		31.64	1.00363		31.64	2.00131		31.64	3.01415
31.41	0.00109		31.66	1.00343		31.66	2.00331		31.66	3.00712
31.43	0.00132		31.68	1.00301		31.68	2.00228		31.68	3.01202
31.45	0.0017		31.7	1.00579		31.7	2.00449		31.7	3.00572
31.47	0.00226		31.72	1.00777		31.72	2.00383		31.72	3.00659
31.49	0.00312		31.74	1.00767		31.74	2.00103		31.74	3.01239
31.51	0.00446		31.76	1.00997		31.76	1.99995		31.76	3.01159
31.53	0.00655		31.78	1.00416		31.78	2.00343		31.78	3.01039
31.55	0.0095		31.8	1.01106		31.8	2.00202		31.8	3.01246
31.57	0.01273		31.82	1.01017		31.82	2.00321		31.82	3.00711
31.59	0.01439		31.84	1.0066		31.84	2.00303		31.84	3.0085
31.61	0.01421		31.86	1.01065		31.86	2.00286		31.86	3.00925
31.63	0.01453		31.88	1.00871		31.88	2.00458		31.88	3.01025
31.65	0.01715		31.9	1.00773		31.9	2.00359		31.9	3.00605
31.67	0.02251		31.92	1.00906		31.92	2.00472		31.92	3.01365
31.69	0.02967		31.94	1.00822		31.94	2.00805		31.94	3.00604
31.71	0.03671		31.96	1.00965		31.96	2.0081		31.96	3.00739
31.73	0.03943		31.98	1.01261		31.98	2.00448		31.98	3.00148
31.75	0.03404		32	1.01474		32	2.0046		32	3.01134
31.77	0.02548		32.02	1.01197		32.02	2.00669		32.02	3.00676
31.79	0.01891		32.04	1.01473		32.04	2.01083		32.04	3.01327
31.81	0.01534		32.06	1.01638		32.06	2.01178		32.06	3.0122
31.83	0.0144		32.08	1.01292		32.08	2.01042		32.08	3.01354
31.85	0.01584		32.1	1.0123		32.1	2.01257		32.1	3.01279
31.87	0.01998		32.12	1.01204		32.12	2.01077		32.12	3.00559
31.89	0.02777		32.14	1.00798		32.14	2.01122		32.14	3.01397
31.91	0.04014		32.16	1.00796		32.16	2.01367		32.16	3.00632
31.93	0.05735		32.18	1.00998		32.18	2.01398		32.18	3.00857
31.95	0.07589		32.2	1.00711		32.2	2.01186		32.2	3.012
31.97	0.08204		32.22	1.00353		32.22	2.01417		32.22	3.0121
31.99	0.06794		32.24	1.00359		32.24	2.01228		32.24	3.01047
32.01	0.04752		32.26	1.00202		32.26	2.011		32.26	3.01406
32.03	0.03155		32.28	1.00455		32.28	2.00991		32.28	3.01294
32.05	0.02138		32.3	1.00476		32.3	2.00939		32.3	3.00969
32.07	0.01558		32.32	1.00297		32.32	2.00832		32.32	3.00927
32.09	0.01262		32.34	1.00177		32.34	2.00819		32.34	3.01001
32.11	0.01158		32.36	1.00262		32.36	2.00596		32.36	3.00755
32.13	0.01216		32.38	1.00101		32.38	2.00684		32.38	3.01293
32.15	0.01459		32.4	1.00296		32.4	2.00342		32.4	3.01132
32.17	0.01925		32.42	1.00135		32.42	2.00231		32.42	3.01947
32.19	0.02588		32.44	1.00329		32.44	2.00152		32.44	3.01321
32.21	0.03265		32.46	1.00145		32.46	2.00123		32.46	3.01233
32.23	0.03651		32.48	1.00204		32.48	2.00422		32.48	3.00916
32.25	0.03421		32.5	1.00135		32.5	2.00301		32.5	3.01074
32.27	0.02704		32.52	1.00295		32.52	2.00321		32.52	3.0151
32.29	0.01952		32.54	1.00047		32.54	2.00111		32.54	3.0231
32.31	0.01385		32.56	1.00116		32.56	2.00206		32.56	3.00865
32.33	0.01015		32.58	1.00232		32.58	2.00268		32.58	3.01073
32.35	0.0078		32.6	1.00328		32.6	2.00289		32.6	3.01077
32.37	0.00599		32.62	1.00343		32.62	2.00405		32.62	3.00737
32.39	0.00451		32.64	1.00326		32.64	2.00269		32.64	3.00902
32.41	0.00346		32.66	1.00281		32.66	2.00294		32.66	3.0101
32.43	0.00281		32.68	1.00327		32.68	2.00185		32.68	3.01307
32.45	0.00249		32.7	1.00621		32.7	2.00156		32.7	3.00808
32.47	0.00244		32.72	1.00483		32.72	2.00184		32.72	3.01534
32.49	0.00254		32.74	1.0091		32.74	2.00116		32.74	3.01224
32.51	0.00265		32.76	1.00873		32.76	1.99982		32.76	3.01046
32.53	0.00286		32.78	1.00741		32.78	2.00082		32.78	3.00747
32.55	0.00347		32.8	1.00978		32.8	2.00258		32.8	3.01355
32.57	0.00484		32.82	1.00923		32.82	2.00405		32.82	3.01486
32.59	0.0073		32.84	1.00757		32.84	2.00248		32.84	3.01834
32.61	0.01108		32.86	1.00927		32.86	2.00179		32.86	3.013
32.63	0.01534		32.88	1.00796		32.88	1.99997		32.88	3.01346
32.65	0.01693		32.9	1.00697		32.9	2.00075		32.9	3.01314
32.67	0.014		32.92	1.00588		32.92	2.00108		32.92	3.00593
32.69	0.00955		32.94	1.00633		32.94	2.00154		32.94	3.01224
32.71	0.00603		32.96	1.00547		32.96	2.00116		32.96	3.01273
32.73	0.00382		32.98	1.00363		32.98	1.99949		32.98	3.00768
32.75	0.00257		33	1.00124		33	2.0003		33	3.00984
32.77	0.00193		33.02	1.00114		33.02	2.00142		33.02	2.99979
32.79	0.00146		33.04	1.00247		33.04	2.00223		33.04	3.00603
32.81	0.00105		33.06	1.00379		33.06	2.00296		33.06	3.01036
32.83	0.00072		33.08	1.00471		33.08	2.00184		33.08	3.0073
32.85	0.0005172		33.1	1.00333		33.1	2.00094		33.1	3.00097
32.87	0.0004284		33.12	1.00489		33.12	2.00171		33.12	3.00728
32.89	0.0004587		33.14	1.00338		33.14	2.00159		33.14	3.00704
32.91	0.0005609		33.16	1.00585		33.16	2.00248		33.16	3.00049
32.93	0.0007579		33.18	1.00276		33.18	2.00124		33.18	3.00806
32.95	0.0011		33.2	1.00129		33.2	2.00122		33.2	3.01025
32.97	0.00169		33.22	1.00021		33.22	2.00084		33.22	3.01279
32.99	0.00273		33.24	1.00125		33.24	2.0031		33.24	3.01146
33.01	0.00452		33.26	1.00323		33.26	2.00057		33.26	3.00651
33.03	0.00734		33.28	0.99971		33.28	1.99968		33.28	2.99891
33.05	0.01113		33.3	1.00507		33.3	2.00123		33.3	3.0044
33.07	0.01427		33.32	1.00103		33.32	2.00086		33.32	3.00705
33.09	0.01382		33.34	1.00045		33.34	2.00392		33.34	3.00116
33.11	0.01038		33.36	1.00224		33.36	2.00175		33.36	3.00149
33.13	0.00694		33.38	1.00237		33.38	2.00219		33.38	3.00505
33.15	0.00461		33.4	1.00116		33.4	2.00092		33.4	3.00603
33.17	0.00333		33.42	1.00352		33.42	2.00031		33.42	3.0075
33.19	0.00276		33.44	1.00124		33.44	2.001		33.44	3.00936
33.21	0.00271		33.46	1.0058		33.46	2.00334		33.46	3.00857
33.23	0.00309		33.48	1.00686		33.48	2.00255		33.48	3.01448
33.25	0.00411		33.5	1.00367		33.5	2.00237		33.5	3.00512
33.27	0.00603		33.52	1.00504		33.52	2.00128		33.52	3.00017
33.29	0.00905		33.54	1.00774		33.54	2.00144		33.54	3.00132
33.31	0.01261		33.56	1.00529		33.56	2.00163		33.56	3.00953
33.33	0.01436		33.58	1.00396		33.58	2.00309		33.58	3.00646
33.35	0.01262		33.6	1.00911		33.6	2.0046		33.6	3.00694
33.37	0.00973		33.62	1.00684		33.62	2.00162		33.62	3.00746
33.39	0.00788		33.64	1.00634		33.64	2.0021		33.64	3.00951
33.41	0.00754		33.66	1.00533		33.66	2.00229		33.66	3.00548
33.43	0.00825		33.68	1.00313		33.68	2.00383		33.68	3.00605
33.45	0.00936		33.7	1.00591		33.7	2.00176		33.7	3.01046
33.47	0.01057		33.72	1.00637		33.72	2.00099		33.72	3.00527
33.49	0.0115		33.74	1.00406		33.74	2.00151		33.74	3.00742
33.51	0.01059		33.76	1.00179		33.76	2.00418		33.76	2.99535
33.53	0.00813		33.78	1.00147		33.78	2.00306		33.78	2.99968
33.55	0.00593		33.8	1.00116		33.8	2.00197		33.8	3.00189
33.57	0.00471		33.82	1.00149		33.82	2.00273		33.82	3.00525
33.59	0.00453		33.84	1.00091		33.84	2.00054		33.84	3.00658
33.61	0.00537		33.86	1.00468		33.86	2.00212		33.86	3.01488
33.63	0.00716		33.88	1.00502		33.88	2.00182		33.88	3.01116
33.65	0.00938		33.9	1.00532		33.9	2.00267		33.9	3.00188
33.67	0.01042		33.92	1.00237		33.92	2.00629		33.92	3.00498
33.69	0.00937		33.94	1.0011		33.94	2.00393		33.94	3.00412
33.71	0.00769		33.96	1.00261		33.96	2.00519		33.96	3.01154
33.73	0.00685		33.98	1.00488		33.98	2.00427		33.98	3.01056
33.75	0.00735		34	1.00161		34	2.00646		34	3.00887
33.77	0.00907		34.02	1.001		34.02	2.00314		34.02	3.00834
33.79	0.01106		34.04	1.00381		34.04	2.0044		34.04	3.00358
33.81	0.0117		34.06	1.00499		34.06	2.00361		34.06	3.00644
33.83	0.01101		34.08	1.00629		34.08	2.00297		34.08	3.00408
33.85	0.00943		34.1	1.0035		34.1	2.003		34.1	3.00862
33.87	0.00713		34.12	1.00272		34.12	2.00602		34.12	3.00558
33.89	0.00509		34.14	1.00556		34.14	2.0038		34.14	3.01421
33.91	0.00377		34.16	1.00918		34.16	2.0046		34.16	3.00961
33.93	0.0031		34.18	1.00722		34.18	2.00459		34.18	3.00676
33.95	0.00293		34.2	1.00807		34.2	2.00332		34.2	3.01157
33.97	0.00312		34.22	1.00939		34.22	2.00365		34.22	3.00888
33.99	0.00356		34.24	1.00793		34.24	2.00398		34.24	3.00334
34.01	0.00408		34.26	1.00959		34.26	2.00495		34.26	3.00411
34.03	0.0046		34.28	1.00866		34.28	2.00751		34.28	3.01084
34.05	0.00536		34.3	1.01658		34.3	2.00398		34.3	3.0034
34.07	0.00653		34.32	1.01313		34.32	2.00335		34.32	3.01402
34.09	0.00823		34.34	1.01478		34.34	2.00416		34.34	3.00895
34.11	0.01097		34.36	1.00985		34.36	2.00543		34.36	3.00967
34.13	0.01567		34.38	1.01318		34.38	2.00047		34.38	3.00629
34.15	0.02348		34.4	1.01616		34.4	2.00529		34.4	3.00702
34.17	0.03529		34.42	1.01121		34.42	2.00482		34.42	3.00872
34.19	0.04982		34.44	1.01007		34.44	2.00514		34.44	3.00146
34.21	0.06242		34.46	1.00544		34.46	2.00257		34.46	3.0119
34.23	0.06796		34.48	1.00629		34.48	2.00306		34.48	3.00559
34.25	0.06149		34.5	1.0063		34.5	2.00451		34.5	3.00075
34.27	0.04836		34.52	1.004		34.52	2.00194		34.52	3.00366
34.29	0.03839		34.54	1.00318		34.54	2.00243		34.54	3.00852
34.31	0.03385		34.56	1.00568		34.56	2.00051		34.56	3.00683
34.33	0.03092		34.58	1.00422		34.58	2.00307		34.58	3.0124
34.35	0.02528		34.6	1.00158		34.6	2.00212		34.6	3.01243
34.37	0.01853		34.62	1.00242		34.62	1.99988		34.62	3.01316
34.39	0.01342		34.64	1.00211		34.64	1.9994		34.64	3.00061
34.41	0.01045		34.66	1.00047		34.66	2.00148		34.66	3.00611
34.43	0.00909		34.68	1.00098		34.68	2.00182		34.68	3.0047
34.45	0.00829		34.7	1.00116		34.7	1.9999		34.7	2.99794
34.47	0.00695		34.72	1.00167		34.72	2.00166		34.72	3.00225
34.49	0.00522		34.74	1.00252		34.74	2.00151		34.74	3.01097
34.51	0.00381		34.76	0.99941		34.76	1.99976		34.76	3.01658
34.53	0.00291		34.78	1.00171		34.78	2.00135		34.78	3.01133
34.55	0.00247		34.8	1.00355		34.8	2.00328		34.8	3.006
34.57	0.00244		34.82	1.00441		34.82	2.00107		34.82	3.00765
34.59	0.00267		34.84	1.00296		34.84	2.00106		34.84	3.00767
34.61	0.00273		34.86	1.00132		34.86	2.00393		34.86	3.01032
34.63	0.00225		34.88	1.00214		34.88	2.00317		34.88	3.01156
34.65	0.00152		34.9	1.00249		34.9	2.00078		34.9	3.00486
34.67	0.0009008		34.92	1.0012		34.92	2.00075		34.92	3.00551
34.69	0.000482		34.94	1.00219		34.94	2.00155		34.94	3.00889
34.71	0.0002286		34.96	1.0032		34.96	2.00205		34.96	3.00846
34.73	9.3e-05		34.98	1.00225		34.98	2.00333		34.98	3.00295
34.75	3.19e-05		35	1.00291		35	2.00176		35	3.00433
34.77	1.57e-05		35.02	1.00294		35.02	2.00143		35.02	3.00818
34.79	3e-05		35.04	1.00198		35.04	2.00254		35.04	3.01112
34.81	8.5e-05		35.06	1.00084		35.06	2.00177		35.06	3.01141
34.83	9.58e-05		35.08	1.00606		35.08	2.00176		35.08	3.00211
34.85	6.52e-05		35.1	1.00404		35.1	1.99987		35.1	3.00746
34.87	9.84e-05		35.12	1.00631		35.12	1.99889		35.12	3.01162
34.89	0.0002744		35.14	1.00523		35.14	1.99762		35.14	3.01051
34.91	0.0006255		35.16	1.00457		35.16	2.00013		35.16	3.00787
34.93	0.0011		35.18	1.0023		35.18	1.99987		35.18	3.00712
34.95	0.00142		35.2	1.00553		35.2	2.00208		35.2	3.0045
34.97	0.00128		35.22	1.00187		35.22	2.00323		35.22	3.01065
34.99	0.0008877		35.24	1.00296		35.24	2.00105		35.24	3.00792
35.01	0.0005981		35.26	1.00137		35.26	2.0007		35.26	3.00978
35.03	0.0005177		35.28	1.00201		35.28	2.00133		35.28	3.00745
35.05	0.0006249		35.3	1.00253		35.3	2.00087		35.3	3.00242
35.07	0.0009538		35.32	1.00126		35.32	2.00181		35.32	3.00066
35.09	0.00158		35.34	1.0032		35.34	2.00042		35.34	3.0061
35.11	0.00263		35.36	1.00456		35.36	2.00276		35.36	3.01785
35.13	0.00424		35.38	1.00299		35.38	2.00172		35.38	3.01197
35.15	0.00648		35.4	1.00345		35.4	2.00122		35.4	3.00757
35.17	0.00925		35.42	1.00349		35.42	2.00263		35.42	3.00511
35.19	0.0118		35.44	0.99995		35.44	2.0022		35.44	3.01074
35.21	0.01204		35.46	1.00036		35.46	2.0022		35.46	3.00688
35.23	0.0095		35.48	1.00072		35.48	1.99985		35.48	3.00868
35.25	0.00633		35.5	1.00381		35.5	2.00011		35.5	3.00117
35.27	0.00391		35.52	1.00376		35.52	2.00122		35.52	3.00523
35.29	0.00241		35.54	1.00232		35.54	1.99922		35.54	3.00583
35.31	0.00157		35.56	1.00343		35.56	2.00277		35.56	3.00586
35.33	0.00116		35.58	1.00493		35.58	2.00303		35.58	3.00634
35.35	0.00106		35.6	1.00386		35.6	2.00398		35.6	3.00589
35.37	0.00126		35.62	1.00079		35.62	2.0023		35.62	3.00825
35.39	0.00181		35.64	1.00152		35.64	2.00288		35.64	3.00692
35.41	0.0028		35.66	1.00398		35.66	2.00306		35.66	3.00995
35.43	0.00409		35.68	1.00456		35.68	2.00057		35.68	3.00559
35.45	0.00497		35.7	1.00379		35.7	2.00253		35.7	3.00287
35.47	0.00447		35.72	1.00154		35.72	2.00213		35.72	3.00749
35.49	0.00315		35.74	1.0055		35.74	1.99978		35.74	3.00367
35.51	0.00198		35.76	1.0026		35.76	2.00002		35.76	2.99979
35.53	0.00124		35.78	1.00156		35.78	2.00082		35.78	2.99803
35.55	0.0008288		35.8	1.00187		35.8	2.00209		35.8	3.00432
35.57	0.0006572		35.82	1.00126		35.82	2.00106		35.82	3.00057
35.59	0.0006506		35.84	1.00254		35.84	2.00118		35.84	3.00699
35.61	0.0007775		35.86	1.00404		35.86	2.0001		35.86	3.00397
35.63	0.00105		35.88	1.00412		35.88	2.00007		35.88	3.00199
35.65	0.00153		35.9	1.00286		35.9	2.00054		35.9	3.00777
35.67	0.00233		35.92	1.00507		35.92	2.00072		35.92	3.0024
35.69	0.00372		35.94	1.00422		35.94	2.00166		35.94	3.00359
35.71	0.00593		35.96	1.0026		35.96	2.0017		35.96	3.00716
35.73	0.00921		35.98	1.00192		35.98	2.0014		35.98	3.00498
35.75	0.01302		36	1.00192		36	2		36	3
35.77	0.01577		36.02	1.00608		36.02	2.00056		36.02	3.0056
35.79	0.015		36.04	1.00516		36.04	1.99982		36.04	3.00419
35.81	0.01134		36.06	1.00672		36.06	2.00118		36.06	3.00339
35.83	0.00774		36.08	1.00649		36.08	2.00571		36.08	3.00753
35.85	0.00543		36.1	1.00682		36.1	2.00483		36.1	3.00187
35.87	0.00434		36.12	1.00479		36.12	2.00185		36.12	3.00508
35.89	0.00404		36.14	1.00424		36.14	2.00203		36.14	3.00962
35.91	0.00384		36.16	1.00456		36.16	2.0022		36.16	3.00468
35.93	0.00327		36.18	1.00539		36.18	2.00267		36.18	3.00211
35.95	0.00263		36.2	1.00608		36.2	2.001		36.2	3.00638
35.97	0.00229		36.22	1.00407		36.22	2.00415		36.22	2.9952
35.99	0.00238		36.24	1.0051		36.24	2.00462		36.24	3.00252
36.01	0.00301		36.26	1.00518		36.26	2.00371		36.26	3.00079
36.03	0.00435		36.28	1.00409		36.28	2.00167		36.28	3.0039
36.05	0.0066		36.3	1.00469		36.3	2.00081		36.3	3.00103
36.07	0.00953		36.32	1.00016		36.32	2.00169		36.32	3.00155
36.09	0.01157		36.34	1.00485		36.34	2.00143		36.34	3.00733
36.11	0.01064		36.36	1.00622		36.36	2.00127		36.36	3.00806
36.13	0.00782		36.38	1.00567		36.38	2.00325		36.38	3.0069
36.15	0.00527		36.4	1.00313		36.4	2.00366		36.4	3.00428
36.17	0.00362		36.42	1.00476		36.42	2.00077		36.42	3.00182
36.19	0.00268		36.44	1.00266		36.44	1.99726		36.44	3.00859
36.21	0.00206		36.46	1.00146		36.46	1.99861		36.46	3.00525
36.23	0.00157		36.48	1.00253		36.48	2.0019		36.48	3.0094
36.25	0.00125		36.5	1.00308		36.5	2.0007		36.5	3.00432
36.27	0.00111		36.52	1.00627		36.52	2.00215		36.52	3.00768
36.29	0.00116		36.54	1.00364		36.54	2.00346		36.54	3.00465
36.31	0.00139		36.56	1.00539		36.56	2.00139		36.56	3.00858
36.33	0.00181		36.58	1.00473		36.58	2.0028		36.58	3.00098
36.35	0.00239		36.6	1		36.6	2.00349		36.6	3.00097
36.37	0.00303		36.62	1.00488		36.62	2.00186		36.62	3.00831
36.39	0.00382		36.64	1.00376		36.64	2.00267		36.64	3.00436
36.41	0.00514		36.66	1.00005		36.66	2.00364		36.66	3.00545
36.43	0.00749		36.68	1.00186		36.68	2.00218		36.68	3.0046
36.45	0.01103		36.7	1.00196		36.7	2.00436		36.7	2.99857
36.47	0.01471		36.72	1.00522		36.72	2.00268		36.72	3.00253
36.49	0.01557		36.74	1.00338		36.74	2.00288		36.74	3.01054
36.51	0.01294		36.76	1.00511		36.76	2.00259		36.76	3.01077
36.53	0.00967		36.78	1.00458		36.78	2.00136		36.78	3.00822
36.55	0.00704		36.8	1.00593		36.8	2.00174		36.8	3.00051
36.57	0.00493		36.82	1.00413		36.82	2.00026		36.82	3.00138
36.59	0.00339		36.84	1.00461		36.84	2.00213		36.84	2.99962
36.61	0.0024		36.86	1.0051		36.86	2.00271		36.86	2.99788
36.63	0.00182		36.88	1.00527		36.88	2.00048		36.88	2.99981
36.65	0.00151		36.9	1.00666		36.9	2.00199		36.9	2.99741
36.67	0.00138		36.92	1.00596		36.92	2.00422		36.92	3.00428
36.69	0.00137		36.94	1.00464		36.94	2.00391		36.94	3.00404
36.71	0.00149		36.96	1.00594		36.96	2.00071		36.96	3.00693
36.73	0.00175		36.98	1.00602		36.98	2.00381		36.98	3.00279
36.75	0.00221		37	1.00802		37	2.00329		37	3.0052
36.77	0.00298		37.02	1.00767		37.02	2.00324		37.02	3.00083
36.79	0.00427		37.04	1.00452		37.04	2.00234		37.04	3.00344
36.81	0.00637		37.06	1.00723		37.06	2.00197		37.06	3.0034
36.83	0.00952		37.08	1.00665		37.08	2.00376		37.08	3.00563
36.85	0.0134		37.1	1.00611		37.1	2.00299		37.1	3.00395
36.87	0.01651		37.12	1.0059		37.12	2.00172		37.12	3.00969
36.89	0.01735		37.14	1.00634		37.14	2.00089		37.14	3.00399
36.91	0.0168		37.16	1.00604		37.16	2.00068		37.16	3.00126
36.93	0.01735		37.18	1.00461		37.18	2.00142		37.18	3.0031
36.95	0.01986		37.2	1.00279		37.2	2.00253		37.2	3.00594
36.97	0.02199		37.22	1.00157		37.22	2.00006		37.22	3.00567
36.99	0.01996		37.24	1.00393		37.24	2.00211		37.24	2.99254
37.01	0.01476		37.26	1.00303		37.26	2.00244		37.26	3.00414
37.03	0.00983		37.28	1.00354		37.28	2.00215		37.28	3.01005
37.05	0.00637		37.3	1.00372		37.3	2.00019		37.3	3.00051
37.07	0.00421		37.32	1.00233		37.32	2.00153		37.32	2.99994
37.09	0.00291		37.34	1.00113		37.34	2.00165		37.34	3.00871
37.11	0.00212		37.36	1.00164		37.36	2.0021		37.36	3.00489
37.13	0.00162		37.38	1.00382		37.38	2.00243		37.38	3.00586
37.15	0.00128		37.4	1.00214		37.4	2.00171		37.4	3.001
37.17	0.00106		37.42	1.00289		37.42	2.00195		37.42	2.99856
37.19	0.0009243		37.44	1.00111		37.44	2.00198		37.44	2.99793
37.21	0.0008598		37.46	1.00431		37.46	2.00302		37.46	2.9981
37.23	0.0008651		37.48	1.00197		37.48	2.00237		37.48	3.00303
37.25	0.0009599		37.5	1.00418		37.5	2.00008		37.5	3.00387
37.27	0.00117		37.52	1.00437		37.52	1.9987		37.52	3.00165
37.29	0.00159		37.54	1.00465		37.54	2.00187		37.54	3.00077
37.31	0.00233		37.56	1.00115		37.56	2.00111		37.56	3.00025
37.33	0.00352		37.58	1.00037		37.58	2.00117		37.58	3.00712
37.35	0.0051		37.6	1.00184		37.6	2		37.6	3.00435
37.37	0.00653		37.62	0.99982		37.62	2.00107		37.62	3.00069
37.39	0.00705		37.64	1.00114		37.64	2.00294		37.64	3.0015
37.41	0.00689		37.66	1.00262		37.66	2.00117		37.66	3.00314
37.43	0.00677		37.68	0.99907		37.68	2.00365		37.68	3.00348
37.45	0.00627		37.7	1.00025		37.7	2.00255		37.7	3.01351
37.47	0.00493		37.72	1.00098		37.72	2.00375		37.72	3.00571
37.49	0.00351		37.74	1.00071		37.74	2.00238		37.74	3.0058
37.51	0.00259		37.76	1.00385		37.76	2.00504		37.76	3.00075
37.53	0.0021		37.78	1.00276		37.78	2.00308		37.78	3.01026
37.55	0.00184		37.8	1.00277		37.8	2.00198		37.8	3.00384
37.57	0.00153		37.82	1.00277		37.82	2.00277		37.82	3.0007
37.59	0.00122		37.84	1.0026		37.84	2.00064		37.84	2.99979
37.61	0.00102		37.86	1.00241		37.86	2.00101		37.86	3.00658
37.63	0.0009006		37.88	1.00298		37.88	2.00209		37.88	3.00789
37.65	0.000768		37.9	0.9997		37.9	2.00262		37.9	3.00683
37.67	0.000621		37.92	1.00208		37.92	2.00324		37.92	3.00671
37.69	0.0005321		37.94	1.00051		37.94	1.99991		37.94	3.00315
37.71	0.0005478		37.96	1.00303		37.96	2.00031		37.96	2.99771
37.73	0.0007038		37.98	1.00298		37.98	2.0014		37.98	2.99852
37.75	0.00103		38	1.00203		38	2.00178		38	3.00504
37.77	0.00148		38.02	1.00056		38.02	2.00136		38.02	2.99926
37.79	0.0018		38.04	1.00207		38.04	2.00175		38.04	3.00544
37.81	0.00163		38.06	1.00011		38.06	2.00047		38.06	3.0092
37.83	0.00114		38.08	1.00394		38.08	2.00135		38.08	3.00421
37.85	0.0006833		38.1	1.00118		38.1	2.00013		38.1	3.00366
37.87	0.0003925		38.12	1.00219		38.12	2.00188		38.12	3.00431
37.89	0.000205		38.14	1.0002		38.14	2.00105		38.14	2.99908
37.91	9.69e-05		38.16	0.99997		38.16	2.0005		38.16	3.00116
37.93	3.52e-05		38.18	1.0022		38.18	2.00146		38.18	3.00713
37.95	0		38.2	1.00167		38.2	2.0004		38.2	3.00684
37.97	-4.79e-05		38.22	1.00292		38.22	2.00157		38.22	3.00081
37.99	-6.95e-05		38.24	1.0035		38.24	2.00171		38.24	3.0028
38.01	-8.48e-05		38.26	1.00368		38.26	2.00141		38.26	3.00636
38.03	-9.05e-05		38.28	1.00068		38.28	2.0018		38.28	3.00517
38.05	-8.06e-05		38.3	1.00154		38.3	2.00388		38.3	3.00674
38.07	-6.64e-05		38.32	1.00344		38.32	2.00293		38.32	3.00495
38.09	-4.34e-05		38.34	1.00138		38.34	2.00337		38.34	3.00603
38.11	-2.8e-06		38.36	0.99977		38.36	2.00169		38.36	3.00354
38.13	6.26e-05		38.38	1.00199		38.38	2.00207		38.38	3.00258
38.15	0.000158		38.4	1		38.4	2.00328		38.4	3.00577
38.17	0.0002713		38.42	1.00033		38.42	1.99978		38.42	3.01137
38.19	0.0003529		38.44	1.00038		38.44	2.00154		38.44	3.00628
38.21	0.0003689		38.46	1.00185		38.46	2.00192		38.46	3.00279
38.23	0.0003841		38.48	1.0026		38.48	2.00236		38.48	3.00137
38.25	0.0004619		38.5	1.00384		38.5	2.00125		38.5	3.00929
38.27	0.0006189		38.52	1.00098		38.52	1.99967		38.52	2.99584
38.29	0.0008642		38.54	0.99928		38.54	2.00036		38.54	3.00135
38.31	0.00119		38.56	1.00193		38.56	2.00247		38.56	3.00195
38.33	0.00166		38.58	1.00299		38.58	2.00399		38.58	3.0017
38.35	0.00234		38.6	1.00113		38.6	2.00327		38.6	3.00427
38.37	0.00315		38.62	1.00459		38.62	2.00446		38.62	3.00739
38.39	0.00394		38.64	1.00146		38.64	2.00302		38.64	3.01639
38.41	0.00458		38.66	1.00101		38.66	2.00225		38.66	3.00593
38.43	0.00464		38.68	1.00188		38.68	2.00146		38.68	3.00129
38.45	0.00396		38.7	0.99976		38.7	1.99964		38.7	3.00263
38.47	0.00315		38.72	1.00021		38.72	2.00387		38.72	3.00153
38.49	0.0027		38.74	1.00324		38.74	2.00427		38.74	2.9966
38.51	0.00277		38.76	1.00225		38.76	2.00481		38.76	3.0066
38.53	0.00342		38.78	1.00237		38.78	2.00602		38.78	3.00682
38.55	0.00456		38.8	1.00342		38.8	2.00444		38.8	3.00344
38.57	0.0057		38.82	1.00294		38.82	2.00408		38.82	3.01015
38.59	0.00574		38.84	1.00403		38.84	2.00348		38.84	3.00952
38.61	0.00464		38.86	1.00548		38.86	2.00369		38.86	3.0048
38.63	0.00344		38.88	1.00534		38.88	2.004		38.88	3.00508
38.65	0.00262		38.9	1.00499		38.9	2.00489		38.9	3.00518
38.67	0.00221		38.92	1.00641		38.92	2.00442		38.92	3.00797
38.69	0.0021		38.94	1.00629		38.94	2.00605		38.94	3.00832
38.71	0.00222		38.96	1.00652		38.96	2.00584		38.96	3.0081
38.73	0.00255		38.98	1.00816		38.98	2.00649		38.98	3.00699
38.75	0.00309		39	1.00601		39	2.00615		39	3.00856
38.77	0.00394		39.02	1.00656		39.02	2.00523		39.02	3.00878
38.79	0.00521		39.04	1.00359		39.04	2.0054		39.04	3.00685
38.81	0.00712		39.06	1.00433		39.06	2.0077		39.06	3.00444
38.83	0.01009		39.08	1.00491		39.08	2.00587		39.08	3.00201
38.85	0.01473		39.1	1.00349		39.1	2.00629		39.1	3.0045
38.87	0.02103		39.12	1.00635		39.12	2.00666		39.12	3.00744
38.89	0.02733		39.14	1.00441		39.14	2.00371		39.14	3.00821
38.91	0.03165		39.16	1.00422		39.16	2.00515		39.16	3.00997
38.93	0.03422		39.18	1.00568		39.18	2.00695		39.18	3.00379
38.95	0.03608		39.2	1.0047		39.2	2.00319		39.2	3.00888
38.97	0.03453		39.22	1.00453		39.22	2.0025		39.22	3.00799
38.99	0.02747		39.24	1.00466		39.24	2.00474		39.24	3.0086
39.01	0.01917		39.26	1.00248		39.26	2.00462		39.26	3.01468
39.03	0.01286		39.28	1.00492		39.28	2.00724		39.28	3.00955
39.05	0.00884		39.3	1.00355		39.3	2.00451		39.3	3.00956
39.07	0.00646		39.32	1.00343		39.32	2.00449		39.32	3.00394
39.09	0.00509		39.34	1.00445		39.34	2.00497		39.34	3.00567
39.11	0.00436		39.36	1.00618		39.36	2.00262		39.36	3.00943
39.13	0.0041		39.38	1.00799		39.38	2.00608		39.38	3.00863
39.15	0.00425		39.4	1.00777		39.4	2.00577		39.4	3.01036
39.17	0.00473		39.42	1.00711		39.42	2.00607		39.42	3.00808
39.19	0.00539		39.44	1.006		39.44	2.00542		39.44	3.00475
39.21	0.00597		39.46	1.00497		39.46	2.00532		39.46	3.00283
39.23	0.00657		39.48	1.00642		39.48	2.00601		39.48	3.00367
39.25	0.00789		39.5	1.00765		39.5	2.0019		39.5	3.00403
39.27	0.01059		39.52	1.00793		39.52	2.00338		39.52	3.01294
39.29	0.01486		39.54	1.00591		39.54	2.00088		39.54	3.00982
39.31	0.01934		39.56	1.00502		39.56	2.00102		39.56	3.00261
39.33	0.02025		39.58	1.00506		39.58	2.00236		39.58	3.00542
39.35	0.01654		39.6	1.00449		39.6	2.00352		39.6	3.01316
39.37	0.01195		39.62	1.00252		39.62	2.00129		39.62	3.00813
39.39	0.00873		39.64	1.00237		39.64	2.00232		39.64	3.00763
39.41	0.00715		39.66	1.00439		39.66	2.00323		39.66	3.00706
39.43	0.00697		39.68	1.00382		39.68	2.00292		39.68	3.00086
39.45	0.00796		39.7	1.00497		39.7	2.00285		39.7	3.00622
39.47	0.01		39.72	1.00473		39.72	2.00187		39.72	3.00426
39.49	0.01253		39.74	1.00264		39.74	2.00157		39.74	3.00296
39.51	0.01356		39.76	1.00116		39.76	2.00002		39.76	3.00199
39.53	0.01185		39.78	1.00312		39.78	1.99977		39.78	3.00416
39.55	0.00941		39.8	1.00244		39.8	2.00185		39.8	3.00578
39.57	0.00802		39.82	1.00313		39.82	2.00079		39.82	3.00556
39.59	0.00811		39.84	1.00297		39.84	2.00071		39.84	3.00549
39.61	0.00954		39.86	1.00248		39.86	2.0035		39.86	3.00487
39.63	0.01181		39.88	1.00383		39.88	2.00047		39.88	3.00455
39.65	0.01371		39.9	1.0019		39.9	2.00171		39.9	2.99825
39.67	0.01351		39.92	1.00197		39.92	2.00228		39.92	3.00309
39.69	0.01158		39.94	1.00446		39.94	2.00385		39.94	3.01531
39.71	0.00921		39.96	1.00541		39.96	2.00326		39.96	3.01735
39.73	0.00675		39.98	1.00264		39.98	2.00049		39.98	3.01217
39.75	0.00472		40	1.00401		40	2.00213		40	3.00736
39.77	0.00342		40.02	1.0043		40.02	2.00261		40.02	3.00462
39.79	0.00273		40.04	1.0023		40.04	2.00097		40.04	3.00844
39.81	0.00244		40.06	1.0058		40.06	2.00056		40.06	3.00622
39.83	0.00226		40.08	1.00614		40.08	2.00163		40.08	3.01031
39.85	0.00191		40.1	1.00665		40.1	1.99989		40.1	3.01274
39.87	0.00149		40.12	1.00816		40.12	2.00066		40.12	3.00326
39.89	0.00118		40.14	1.00966		40.14	2.00195		40.14	3.00867
39.91	0.00101		40.16	1.01313		40.16	2.00117		40.16	3.00842
39.93	0.0009632		40.18	1.01721		40.18	2.00045		40.18	3.00755
39.95	0.00103		40.2	1.01696		40.2	2.00132		40.2	3.00869
39.97	0.00115		40.22	1.02133		40.22	2.00478		40.22	3.00435
39.99	0.00122		40.24	1.02252		40.24	2.00397		40.24	3.00439
40.01	0.00122		40.26	1.02569		40.26	2.00524		40.26	3.01136
40.03	0.00123		40.28	1.02736		40.28	2.00728		40.28	3.00883
40.05	0.00133		40.3	1.02726		40.3	2.00417		40.3	3.00446
40.07	0.00152		40.32	1.02621		40.32	2.00617		40.32	3.01187
40.09	0.00184		40.34	1.028		40.34	2.00881		40.34	3.00215
40.11	0.0023		40.36	1.02609		40.36	2.01098		40.36	3.01152
40.13	0.00297		40.38	1.02526		40.38	2.0117		40.38	3.00385
40.15	0.00396		40.4	1.02841		40.4	2.00972		40.4	3.00336
40.17	0.0055		40.42	1.02757		40.42	2.01208		40.42	3.00482
40.19	0.008		40.44	1.02998		40.44	2.01326		40.44	3.0069
40.21	0.01202		40.46	1.03102		40.46	2.01406		40.46	3.00559
40.23	0.01815		40.48	1.02942		40.48	2.01568		40.48	3.00981
40.25	0.02607		40.5	1.02925		40.5	2.01799		40.5	3.00859
40.27	0.03309		40.52	1.02184		40.52	2.01823		40.52	3.01088
40.29	0.03754		40.54	1.01753		40.54	2.02174		40.54	3.00809
40.31	0.04044		40.56	1.0167		40.56	2.02049		40.56	3.00913
40.33	0.03856		40.58	1.01552		40.58	2.02204		40.58	3.01108
40.35	0.03029		40.6	1.01376		40.6	2.02008		40.6	3.00504
40.37	0.02115		40.62	1.01151		40.62	2.02087		40.62	3.00673
40.39	0.01457		40.64	1.00891		40.64	2.01893		40.64	3.00543
40.41	0.01054		40.66	1.00834		40.66	2.01649		40.66	3.00713
40.43	0.00821		40.68	1.00803		40.68	2.018		40.68	3.00364
40.45	0.00714		40.7	1.00713		40.7	2.01525		40.7	3.0027
40.47	0.0071		40.72	1.00515		40.72	2.01249		40.72	3.00736
40.49	0.00797		40.74	1.0055		40.74	2.01248		40.74	3.00622
40.51	0.00916		40.76	1.00215		40.76	2.00986		40.76	3.00665
40.53	0.00958		40.78	1.00203		40.78	2.00758		40.78	3.00824
40.55	0.00927		40.8	1.00254		40.8	2.00819		40.8	3.00282
40.57	0.00948		40.82	1.00206		40.82	2.0073		40.82	3.00925
40.59	0.01061		40.84	1.00237		40.84	2.00587		40.84	3.00421
40.61	0.01202		40.86	1.00203		40.86	2.0055		40.86	3.00112
40.63	0.01329		40.88	1.00097		40.88	2.00615		40.88	3.00239
40.65	0.01378		40.9	1.00063		40.9	2.00359		40.9	3.00474
40.67	0.01199		40.92	1.00032		40.92	2.00105		40.92	3.00495
40.69	0.00886		40.94	1.00096		40.94	2.00092		40.94	3.00795
40.71	0.00617		40.96	1.00316		40.96	2.00258		40.96	3.00613
40.73	0.00435		40.98	1.00316		40.98	2.0025		40.98	2.99938
40.75	0.00322		41	1.0039		41	2.00202		41	3.00015
40.77	0.00245		41.02	1.00254		41.02	2.00341		41.02	3.00905
40.79	0.00179		41.04	1.00002		41.04	2.00384		41.04	3.00754
40.81	0.00119		41.06	1.00109		41.06	2.0036		41.06	3.01073
40.83	0.0007546		41.08	1.0007		41.08	2.00181		41.08	3.0101
40.85	0.0004569		41.1	1.00138		41.1	2.00106		41.1	3.01042
40.87	0.0002614		41.12	1.00279		41.12	1.99964		41.12	3.00672
40.89	0.0001393		41.14	1.00001		41.14	2.00003		41.14	3.00434
40.91	6.82e-05		41.16	1.00062		41.16	2.00298		41.16	3.00441
40.93	4.31e-05		41.18	0.99991		41.18	2.00075		41.18	3.01033
40.95	0		41.2	1.00218		41.2	2.00097		41.2	3.00552
40.97	-5.36e-05		41.22	1.00406		41.22	2.00154		41.22	3.00006
40.99	-7.24e-05		41.24	1.00503		41.24	2.00083		41.24	3.00942
41.01	-6.07e-05		41.26	1.00271		41.26	2.00186		41.26	3.01177
41.03	-1.69e-05		41.28	1.00177		41.28	2.00211		41.28	3.01383
41.05	6.57e-05		41.3	1.00251		41.3	2.00145		41.3	3.00865
41.07	0.0002005		41.32	1.00076		41.32	2.00065		41.32	3.00527
41.09	0.0003722		41.34	0.99967		41.34	2.00011		41.34	3.00721
41.11	0.0006118		41.36	0.99952		41.36	2.00308		41.36	3.01233
41.13	0.0009623		41.38	1.00102		41.38	2.00135		41.38	3.01252
41.15	0.00149		41.4	1.00189		41.4	2.0015		41.4	3.01255
41.17	0.00233		41.42	1.00255		41.42	2.00191		41.42	3.01061
41.19	0.00372		41.44	1.00116		41.44	2.00157		41.44	3.0062
41.21	0.00597		41.46	1.00111		41.46	1.99977		41.46	3.00634
41.23	0.00931		41.48	1.00253		41.48	2.00058		41.48	3.00637
41.25	0.01335		41.5	1.00541		41.5	2.00322		41.5	3.00792
41.27	0.01609		41.52	1.00734		41.52	2.00401		41.52	3.00808
41.29	0.0157		41.54	1.00587		41.54	2.00486		41.54	3.01222
41.31	0.01433		41.56	1.00643		41.56	2.00451		41.56	3.01335
41.33	0.01434		41.58	1.00636		41.58	2.00387		41.58	3.00765
41.35	0.0153		41.6	1.00847		41.6	2.00152		41.6	3.00717
41.37	0.01457		41.62	1.00381		41.62	2.00076		41.62	3.00954
41.39	0.01161		41.64	1.00604		41.64	2.0007		41.64	3.01004
41.41	0.00874		41.66	1.00856		41.66	2.00215		41.66	3.00925
41.43	0.0071		41.68	1.00598		41.68	2.00261		41.68	3.00453
41.45	0.00647		41.7	1.00788		41.7	2.00343		41.7	3.00114
41.47	0.0059		41.72	1.00778		41.72	2.00374		41.72	3.00022
41.49	0.00485		41.74	1.01006		41.74	2.00286		41.74	3.00508
41.51	0.00385		41.76	1.00873		41.76	2.00226		41.76	3.00938
41.53	0.0033		41.78	1.00964		41.78	2.00073		41.78	3.01031
41.55	0.00327		41.8	1.00793		41.8	2.00158		41.8	3.0076
41.57	0.00371		41.82	1.00733		41.82	2.0012		41.82	3.00895
41.59	0.00459		41.84	1.00798		41.84	2.00171		41.84	3.00764
41.61	0.00619		41.86	1.00571		41.86	1.99912		41.86	3.00724
41.63	0.00905		41.88	1.00959		41.88	2.00057		41.88	3.01138
41.65	0.01351		41.9	1.00874		41.9	1.99989		41.9	3.00626
41.67	0.01871		41.92	1.00696		41.92	2.00092		41.92	3.01408
41.69	0.02132		41.94	1.00786		41.94	2.00162		41.94	3.00763
41.71	0.0186		41.96	1.00479		41.96	1.99859		41.96	3.00776
41.73	0.01343		41.98	1.00507		41.98	1.99981		41.98	3.0073
41.75	0.00924		42	1.00278		42	2.00066		42	3.00766
41.77	0.0067		42.02	1.00298		42.02	2.0031		42.02	2.99881
41.79	0.00534		42.04	1.00411		42.04	2.0034		42.04	2.99882
41.81	0.0047		42.06	1.00447		42.06	2.00153		42.06	3.00639
41.83	0.00476		42.08	1.00571		42.08	2.00071		42.08	3.00947
41.85	0.0057		42.1	1.006		42.1	2.00165		42.1	3.00453
41.87	0.00759		42.12	1.00481		42.12	2.00281		42.12	3.00854
41.89	0.00986		42.14	1.00385		42.14	2.00291		42.14	3.01491
41.91	0.01067		42.16	1.00396		42.16	2.00249		42.16	3.00816
41.93	0.00913		42.18	1.00349		42.18	2.00085		42.18	3.01051
41.95	0.00682		42.2	1.00403		42.2	2.00021		42.2	3.0069
41.97	0.00508		42.22	1.00752		42.22	1.99886		42.22	3.00089
41.99	0.0043		42.24	1.00649		42.24	2.00152		42.24	3.00826
42.01	0.00452		42.26	1.00537		42.26	2.00097		42.26	3.01176
42.03	0.00569		42.28	1.00574		42.28	2.00168		42.28	3.01153
42.05	0.00759		42.3	1.00587		42.3	2.00272		42.3	3.00965
42.07	0.00967		42.32	1.00641		42.32	2.0024		42.32	3.00457
42.09	0.01098		42.34	1.00893		42.34	2.00189		42.34	3.00439
42.11	0.01063		42.36	1.01192		42.36	2.00295		42.36	3.00542
42.13	0.00876		42.38	1.01147		42.38	2.00351		42.38	3.00737
42.15	0.00632		42.4	1.01041		42.4	2.00524		42.4	3.00628
42.17	0.00425		42.42	1.00889		42.42	2.00709		42.42	3.00938
42.19	0.00291		42.44	1.00988		42.44	2.00437		42.44	3.00777
42.21	0.00219		42.46	1.00798		42.46	2.00423		42.46	3.00463
42.23	0.0019		42.48	1.00728		42.48	2.00235		42.48	3.00651
42.25	0.00194		42.5	1.00659		42.5	2.00285		42.5	3.00737
42.27	0.00229		42.52	1.00998		42.52	2.00274		42.52	3.00608
42.29	0.00305		42.54	1.01144		42.54	2.00264		42.54	3.00671
42.31	0.00447		42.56	1.00842		42.56	2.00405		42.56	3.00582
42.33	0.00691		42.58	1.00695		42.58	2.00506		42.58	3.00265
42.35	0.0108		42.6	1.0035		42.6	2.00434		42.6	3.00403
42.37	0.01604		42.62	1.00225		42.62	2.00398		42.62	3.00671
42.39	0.02051		42.64	1.00478		42.64	2.00306		42.64	3.00075
42.41	0.02057		42.66	1.00456		42.66	2.00576		42.66	3.00461
42.43	0.01743		42.68	1.00537		42.68	2.00209		42.68	3.00783
42.45	0.01531		42.7	1.00264		42.7	2.00129		42.7	3.00274
42.47	0.01601		42.72	1.00054		42.72	2.00318		42.72	3.00645
42.49	0.01912		42.74	1.00098		42.74	2.00518		42.74	3.00498
42.51	0.02168		42.76	1.00067		42.76	2.00369		42.76	3.00633
42.53	0.01959		42.78	1.00171		42.78	2.00407		42.78	3.00519
42.55	0.01418		42.8	1.00086		42.8	2.00546		42.8	3.00723
42.57	0.00916		42.82	0.99938		42.82	2.00552		42.82	3.01021
42.59	0.00569		42.84	1.00037		42.84	2.00545		42.84	3.00932
42.61	0.00355		42.86	1.0023		42.86	2.00344		42.86	3.00549
42.63	0.00229		42.88	1.00091		42.88	2.00289		42.88	3.00476
42.65	0.00155		42.9	0.99964		42.9	2.00365		42.9	3.01035
42.67	0.00113		42.92	0.99904		42.92	2.0045		42.92	3.00846
[truncated: 354 more rows]

## Sheet: Figure 3b
Solid-state EPR spectra of EuTTA and EuTTA-350 at 300 K.
	EuTTA		EuTTA-350
g-Factor	Intensity	g-Factor	Intensity
13.7929	-0.91366	13.7929	-0.1193
13.7875	-0.92726	13.7875	-0.10008
13.7821	-0.92811	13.7821	-0.09549
13.7767	-0.94712	13.7767	-0.08876
13.7713	-0.92717	13.7713	-0.11745
13.7659	-0.91522	13.7659	-0.12259
13.7605	-0.93329	13.7605	-0.10951
13.7551	-0.91498	13.7551	-0.10538
13.7497	-0.91426	13.7497	-0.0952
13.7444	-0.89819	13.7444	-0.1022
13.739	-0.92886	13.739	-0.08755
13.7336	-0.91645	13.7336	-0.08039
13.7283	-0.916	13.7283	-0.10408
13.7229	-0.91264	13.7229	-0.10053
13.7176	-0.94338	13.7176	-0.09877
13.7122	-0.93081	13.7122	-0.0774
13.7069	-0.92845	13.7069	-0.08449
13.7015	-0.92109	13.7015	-0.09945
13.6962	-0.92087	13.6962	-0.10341
13.6909	-0.90273	13.6909	-0.10164
13.6855	-0.92941	13.6855	-0.10596
13.6802	-0.92917	13.6802	-0.06705
13.6749	-0.92015	13.6749	-0.09016
13.6696	-0.92729	13.6696	-0.08326
13.6643	-0.93433	13.6643	-0.06751
13.659	-0.9353	13.659	-0.08883
13.6537	-0.93477	13.6537	-0.11909
13.6484	-0.93737	13.6484	-0.10331
13.6431	-0.89626	13.6431	-0.09706
13.6378	-0.9146	13.6378	-0.09597
13.6325	-0.93749	13.6325	-0.0925
13.6272	-0.92504	13.6272	-0.10464
13.6219	-0.91626	13.6219	-0.09091
13.6167	-0.91479	13.6167	-0.10075
13.6114	-0.91004	13.6114	-0.10483
13.6061	-0.90478	13.6061	-0.09877
13.6009	-0.92504	13.6009	-0.12167
13.5956	-0.92801	13.5956	-0.11202
13.5904	-0.92649	13.5904	-0.09578
13.5851	-0.93298	13.5851	-0.10468
13.5799	-0.90714	13.5799	-0.11754
13.5746	-0.89066	13.5746	-0.11132
13.5694	-0.90705	13.5694	-0.09923
13.5641	-0.93129	13.5641	-0.12403
13.5589	-0.91062	13.5589	-0.10447
13.5537	-0.90719	13.5537	-0.11064
13.5485	-0.90524	13.5485	-0.10746
13.5433	-0.9062	13.5433	-0.11663
13.538	-0.89226	13.538	-0.09718
13.5328	-0.91185	13.5328	-0.09793
13.5276	-0.91592	13.5276	-0.11612
13.5224	-0.93409	13.5224	-0.11421
13.5172	-0.90369	13.5172	-0.09769
13.512	-0.91655	13.512	-0.09807
13.5069	-0.9248	13.5069	-0.08642
13.5017	-0.92401	13.5017	-0.07387
13.4965	-0.91245	13.4965	-0.08287
13.4913	-0.92005	13.4913	-0.08316
13.4861	-0.92712	13.4861	-0.10092
13.481	-0.93091	13.481	-0.09182
13.4758	-0.93826	13.4758	-0.10934
13.4706	-0.91551	13.4706	-0.09204
13.4655	-0.93732	13.4655	-0.08741
13.4603	-0.92046	13.4603	-0.09983
13.4552	-0.92104	13.4552	-0.07134
13.45	-0.92352	13.45	-0.09638
13.4449	-0.93081	13.4449	-0.10775
13.4398	-0.89863	13.4398	-0.08451
13.4346	-0.88741	13.4346	-0.10307
13.4295	-0.93257	13.4295	-0.11014
13.4244	-0.92058	13.4244	-0.10534
13.4192	-0.94068	13.4192	-0.11351
13.4141	-0.92799	13.4141	-0.10934
13.409	-0.90376	13.409	-0.09631
13.4039	-0.88092	13.4039	-0.0973
13.3988	-0.91211	13.3988	-0.07875
13.3937	-0.94157	13.3937	-0.09624
13.3886	-0.90637	13.3886	-0.09889
13.3835	-0.87805	13.3835	-0.07884
13.3784	-0.91515	13.3784	-0.07228
13.3733	-0.91764	13.3733	-0.09788
13.3682	-0.90323	13.3682	-0.0836
13.3632	-0.9117	13.3632	-0.07231
13.3581	-0.92229	13.3581	-0.07354
13.353	-0.92241	13.353	-0.10577
13.348	-0.93361	13.348	-0.08357
13.3429	-0.9131	13.3429	-0.1091
13.3378	-0.90917	13.3378	-0.0642
13.3328	-0.91042	13.3328	-0.0979
13.3277	-0.9153	13.3277	-0.07243
13.3227	-0.93373	13.3227	-0.09139
13.3176	-0.91976	13.3176	-0.0919
13.3126	-0.89899	13.3126	-0.09289
13.3075	-0.90106	13.3075	-0.08562
13.3025	-0.936	13.3025	-0.07877
13.2975	-0.91457	13.2975	-0.08982
13.2925	-0.90212	13.2925	-0.09525
13.2874	-0.90644	13.2874	-0.06816
13.2824	-0.91725	13.2824	-0.08741
13.2774	-0.91737	13.2774	-0.08362
13.2724	-0.9144	13.2724	-0.10724
13.2674	-0.92405	13.2674	-0.0856
13.2624	-0.93785	13.2624	-0.10172
13.2574	-0.92335	13.2574	-0.09783
13.2524	-0.92782	13.2524	-0.09409
13.2474	-0.93226	13.2474	-0.11209
13.2424	-0.90261	13.2424	-0.10517
13.2374	-0.91631	13.2374	-0.09699
13.2324	-0.91322	13.2324	-0.0947
13.2275	-0.9105	13.2275	-0.07062
13.2225	-0.9083	13.2225	-0.09105
13.2175	-0.94036	13.2175	-0.0952
13.2126	-0.9242	13.2126	-0.10109
13.2076	-0.92191	13.2076	-0.08994
13.2026	-0.94859	13.2026	-0.08526
13.1977	-0.94637	13.1977	-0.08869
13.1927	-0.92521	13.1927	-0.07735
13.1878	-0.91192	13.1878	-0.06483
13.1829	-0.9159	13.1829	-0.07303
13.1779	-0.90835	13.1779	-0.07207
13.173	-0.95112	13.173	-0.08705
13.168	-0.94497	13.168	-0.08746
13.1631	-0.92902	13.1631	-0.11262
13.1582	-0.9201	13.1582	-0.11585
13.1533	-0.92425	13.1533	-0.11161
13.1484	-0.92278	13.1484	-0.0987
13.1434	-0.91949	13.1434	-0.10242
13.1385	-0.93192	13.1385	-0.08724
13.1336	-0.92285	13.1336	-0.08985
13.1287	-0.93076	13.1287	-0.10447
13.1238	-0.91677	13.1238	-0.08266
13.1189	-0.90688	13.1189	-0.09701
13.114	-0.91443	13.114	-0.09308
13.1091	-0.93018	13.1091	-0.08719
13.1043	-0.91795	13.1043	-0.09407
13.0994	-0.91272	13.0994	-0.0869
13.0945	-0.90439	13.0945	-0.0802
13.0896	-0.92239	13.0896	-0.08191
13.0848	-0.93296	13.0848	-0.09373
13.0799	-0.93462	13.0799	-0.09643
13.075	-0.92946	13.075	-0.07771
13.0702	-0.92823	13.0702	-0.08753
13.0653	-0.9096	13.0653	-0.08155
13.0605	-0.91344	13.0605	-0.10707
13.0556	-0.91411	13.0556	-0.1076
13.0508	-0.91436	13.0508	-0.10049
13.0459	-0.92237	13.0459	-0.09622
13.0411	-0.92323	13.0411	-0.09349
13.0363	-0.92924	13.0363	-0.07783
13.0314	-0.91597	13.0314	-0.09455
13.0266	-0.92832	13.0266	-0.07207
13.0218	-0.93045	13.0218	-0.09064
13.017	-0.91838	13.017	-0.07091
13.0122	-0.92878	13.0122	-0.08094
13.0073	-0.9228	13.0073	-0.07371
13.0025	-0.92586	13.0025	-0.08439
12.9977	-0.88589	12.9977	-0.09967
12.9929	-0.90109	12.9929	-0.06972
12.9881	-0.91732	12.9881	-0.07831
12.9833	-0.90543	12.9833	-0.09093
12.9785	-0.92285	12.9785	-0.08285
12.9738	-0.94343	12.9738	-0.09872
12.969	-0.92765	12.969	-0.08324
12.9642	-0.92101	12.9642	-0.08406
12.9594	-0.92734	12.9594	-0.06849
12.9546	-0.91918	12.9546	-0.089
12.9499	-0.91228	12.9499	-0.06748
12.9451	-0.94328	12.9451	-0.06
12.9403	-0.91655	12.9403	-0.09419
12.9356	-0.9414	12.9356	-0.08813
12.9308	-0.93216	12.9308	-0.08746
12.9261	-0.91568	12.9261	-0.08463
12.9213	-0.92647	12.9213	-0.07583
12.9166	-0.92898	12.9166	-0.07378
12.9118	-0.89723	12.9118	-0.08973
12.9071	-0.92533	12.9071	-0.09856
12.9024	-0.93327	12.9024	-0.11585
12.8976	-0.93773	12.8976	-0.09742
12.8929	-0.91544	12.8929	-0.08169
12.8882	-0.92092	12.8882	-0.07351
12.8835	-0.92444	12.8835	-0.06116
12.8787	-0.91288	12.8787	-0.0871
12.874	-0.93303	12.874	-0.10167
12.8693	-0.938	12.8693	-0.08058
12.8646	-0.91182	12.8646	-0.09853
12.8599	-0.92886	12.8599	-0.07834
12.8552	-0.9422	12.8552	-0.08555
12.8505	-0.91641	12.8505	-0.09209
12.8458	-0.91884	12.8458	-0.069
12.8411	-0.9221	12.8411	-0.0898
12.8364	-0.92787	12.8364	-0.09026
12.8317	-0.93194	12.8317	-0.07981
12.8271	-0.91165	12.8271	-0.07368
12.8224	-0.9298	12.8224	-0.06941
12.8177	-0.91913	12.8177	-0.07134
12.8131	-0.92282	12.8131	-0.07769
12.8084	-0.92044	12.8084	-0.0869
12.8037	-0.91141	12.8037	-0.06579
12.7991	-0.9297	12.7991	-0.08147
12.7944	-0.92924	12.7944	-0.07322
12.7898	-0.90835	12.7898	-0.08333
12.7851	-0.93588	12.7851	-0.0896
12.7805	-0.92483	12.7805	-0.07433
12.7758	-0.92307	12.7758	-0.07216
12.7712	-0.91754	12.7712	-0.07636
12.7666	-0.91658	12.7666	-0.08796
12.7619	-0.93187	12.7619	-0.09901
12.7573	-0.94215	12.7573	-0.09272
12.7527	-0.91725	12.7527	-0.0807
12.748	-0.9303	12.748	-0.10005
12.7434	-0.95062	12.7434	-0.08973
12.7388	-0.92367	12.7388	-0.09354
12.7342	-0.90664	12.7342	-0.08784
12.7296	-0.90519	12.7296	-0.06374
12.725	-0.92941	12.725	-0.06746
12.7204	-0.92487	12.7204	-0.07453
12.7158	-0.94169	12.7158	-0.06847
12.7112	-0.92705	12.7112	-0.07723
12.7066	-0.94094	12.7066	-0.06859
12.702	-0.96495	12.702	-0.0586
12.6974	-0.91747	12.6974	-0.06972
12.6928	-0.92693	12.6928	-0.09489
12.6883	-0.93243	12.6883	-0.09689
12.6837	-0.91042	12.6837	-0.08439
12.6791	-0.93351	12.6791	-0.06748
12.6745	-0.92046	12.6745	-0.08039
12.67	-0.91515	12.67	-0.06123
12.6654	-0.91445	12.6654	-0.06181
12.6608	-0.9324	12.6608	-0.06789
12.6563	-0.92241	12.6563	-0.07819
12.6517	-0.91281	12.6517	-0.08299
12.6472	-0.91556	12.6472	-0.05467
12.6426	-0.90509	12.6426	-0.06968
12.6381	-0.93081	12.6381	-0.06118
12.6336	-0.91257	12.6336	-0.05284
12.629	-0.91206	12.629	-0.09684
12.6245	-0.92111	12.6245	-0.08442
12.62	-0.94545	12.62	-0.08801
12.6154	-0.95749	12.6154	-0.08046
12.6109	-0.90934	12.6109	-0.06999
12.6064	-0.92029	12.6064	-0.06061
12.6019	-0.92849	12.6019	-0.06034
12.5974	-0.91754	12.5974	-0.07141
12.5929	-0.94816	12.5929	-0.08671
12.5884	-0.92418	12.5884	-0.07629
12.5838	-0.92565	12.5838	-0.06232
12.5793	-0.92034	12.5793	-0.07182
12.5748	-0.89086	12.5748	-0.07023
12.5703	-0.93602	12.5703	-0.03756
12.5659	-0.9379	12.5659	-0.05245
12.5614	-0.94244	12.5614	-0.09195
12.5569	-0.93966	12.5569	-0.08485
12.5524	-0.96555	12.5524	-0.07839
12.5479	-0.9227	12.5479	-0.07643
12.5434	-0.9194	12.5434	-0.07428
12.539	-0.92268	12.539	-0.09392
12.5345	-0.93385	12.5345	-0.08403
12.53	-0.92138	12.53	-0.07583
12.5256	-0.92034	12.5256	-0.08162
12.5211	-0.93233	12.5211	-0.05822
12.5167	-0.9276	12.5167	-0.05523
12.5122	-0.91884	12.5122	-0.07578
12.5078	-0.8945	12.5078	-0.04767
12.5033	-0.90702	12.5033	-0.06058
12.4989	-0.91971	12.4989	-0.06258
12.4944	-0.91419	12.4944	-0.04907
12.49	-0.90707	12.49	-0.09629
12.4856	-0.94285	12.4856	-0.05506
12.4811	-0.93421	12.4811	-0.05296
12.4767	-0.92934	12.4767	-0.04852
12.4723	-0.92598	12.4723	-0.05279
12.4679	-0.94003	12.4679	-0.07144
12.4634	-0.92169	12.4634	-0.06468
12.459	-0.94191	12.459	-0.05035
12.4546	-0.89872	12.4546	-0.08145
12.4502	-0.89604	12.4502	-0.07081
12.4458	-0.92227	12.4458	-0.06323
12.4414	-0.91204	12.4414	-0.06266
12.437	-0.92789	12.437	-0.07245
12.4326	-0.91918	12.4326	-0.04642
12.4282	-0.8953	12.4282	-0.05095
12.4238	-0.90468	12.4238	-0.05407
12.4194	-0.90796	12.4194	-0.06852
12.4151	-0.9525	12.4151	-0.06454
12.4107	-0.9188	12.4107	-0.03858
12.4063	-0.92121	12.4063	-0.06555
12.4019	-0.92138	12.4019	-0.06565
12.3976	-0.92861	12.3976	-0.06106
12.3932	-0.92895	12.3932	-0.05744
12.3888	-0.93925	12.3888	-0.07617
12.3844	-0.93327	12.3844	-0.07583
12.3801	-0.90437	12.3801	-0.0815
12.3757	-0.90345	12.3757	-0.07153
12.3714	-0.93682	12.3714	-0.04377
12.367	-0.93472	12.367	-0.0779
12.3627	-0.91117	12.3627	-0.04997
12.3583	-0.92917	12.3583	-0.07327
12.354	-0.9345	12.354	-0.06389
12.3497	-0.93477	12.3497	-0.08029
12.3453	-0.92808	12.3453	-0.05308
12.341	-0.93448	12.341	-0.05653
12.3367	-0.90948	12.3367	-0.06241
12.3323	-0.92536	12.3323	-0.06661
12.328	-0.94089	12.328	-0.07187
12.3237	-0.91686	12.3237	-0.0779
12.3194	-0.92639	12.3194	-0.06953
12.3151	-0.93769	12.3151	-0.06311
12.3108	-0.9351	12.3108	-0.06668
12.3064	-0.91694	12.3064	-0.07696
12.3021	-0.91182	12.3021	-0.07952
12.2978	-0.94164	12.2978	-0.06215
12.2935	-0.95272	12.2935	-0.07156
12.2892	-0.91896	12.2892	-0.07786
12.285	-0.94531	12.285	-0.05633
12.2807	-0.95033	12.2807	-0.08712
12.2764	-0.95368	12.2764	-0.07441
12.2721	-0.93576	12.2721	-0.07293
12.2678	-0.93742	12.2678	-0.07298
12.2635	-0.93371	12.2635	-0.07243
12.2593	-0.93153	12.2593	-0.0711
12.255	-0.94746	12.255	-0.07952
12.2507	-0.94227	12.2507	-0.07407
12.2465	-0.9256	12.2465	-0.05991
12.2422	-0.94755	12.2422	-0.05834
12.2379	-0.95296	12.2379	-0.06381
12.2337	-0.92005	12.2337	-0.06478
12.2294	-0.92017	12.2294	-0.04801
12.2252	-0.91964	12.2252	-0.05732
12.2209	-0.93291	12.2209	-0.04367
12.2167	-0.92408	12.2167	-0.06818
12.2124	-0.92963	12.2124	-0.07752
12.2082	-0.93776	12.2082	-0.05911
12.204	-0.93431	12.204	-0.04017
12.1997	-0.90977	12.1997	-0.04902
12.1955	-0.91341	12.1955	-0.03983
12.1913	-0.90984	12.1913	-0.05513
12.187	-0.93199	12.187	-0.06975
12.1828	-0.94659	12.1828	-0.06128
12.1786	-0.91165	12.1786	-0.07322
12.1744	-0.9381	12.1744	-0.05887
12.1702	-0.91713	12.1702	-0.07038
12.166	-0.91831	12.166	-0.05578
12.1618	-0.92155	12.1618	-0.06092
12.1576	-0.92975	12.1576	-0.076
12.1534	-0.91756	12.1534	-0.07421
12.1492	-0.91978	12.1492	-0.06053
12.145	-0.9103	12.145	-0.07074
12.1408	-0.90133	12.1408	-0.05667
12.1366	-0.9068	12.1366	-0.045
12.1324	-0.92876	12.1324	-0.03011
12.1282	-0.92557	12.1282	-0.05192
12.124	-0.92044	12.124	-0.05993
12.1199	-0.9227	12.1199	-0.04934
12.1157	-0.91986	12.1157	-0.04647
12.1115	-0.94075	12.1115	-0.06968
12.1073	-0.93438	12.1073	-0.06046
12.1032	-0.92065	12.1032	-0.06032
12.099	-0.91947	12.099	-0.07969
12.0948	-0.93356	12.0948	-0.04801
12.0907	-0.92468	12.0907	-0.06661
12.0865	-0.92121	12.0865	-0.04594
12.0824	-0.92268	12.0824	-0.04073
12.0782	-0.9068	12.0782	-0.0496
12.0741	-0.9145	12.0741	-0.07281
12.07	-0.93626	12.07	-0.07192
12.0658	-0.91674	12.0658	-0.04121
12.0617	-0.91489	12.0617	-0.03638
12.0575	-0.93214	12.0575	-0.05607
12.0534	-0.90572	12.0534	-0.04005
12.0493	-0.9338	12.0493	-0.06295
12.0451	-0.91945	12.0451	-0.04912
12.041	-0.95083	12.041	-0.05257
12.0369	-0.94386	12.0369	-0.04801
12.0328	-0.92475	12.0328	-0.06227
12.0287	-0.90302	12.0287	-0.06188
12.0246	-0.91086	12.0246	-0.03662
12.0205	-0.90642	12.0205	0.00203
12.0163	-0.89718	12.0163	-0.03481
12.0122	-0.92167	12.0122	-0.04931
12.0081	-0.90352	12.0081	-0.04736
12.004	-0.89397	12.004	-0.07052
11.9999	-0.92155	11.9999	-0.06056
11.9959	-0.92594	11.9959	-0.04191
11.9918	-0.93868	11.9918	-0.04705
11.9877	-0.8923	11.9877	-0.02449
11.9836	-0.90094	11.9836	-0.04099
11.9795	-0.95773	11.9795	-0.0435
11.9754	-0.93293	11.9754	-0.0462
11.9713	-0.91641	11.9713	-0.07301
11.9673	-0.92548	11.9673	-0.05301
11.9632	-0.92468	11.9632	-0.03689
11.9591	-0.91356	11.9591	-0.06374
11.9551	-0.91457	11.9551	-0.06958
11.951	-0.91291	11.951	-0.056
11.947	-0.93798	11.947	-0.05561
11.9429	-0.93436	11.9429	-0.05325
11.9388	-0.94097	11.9388	-0.05136
11.9348	-0.91843	11.9348	-0.03576
11.9307	-0.92502	11.9307	-0.03648
11.9267	-0.91226	11.9267	-0.04396
11.9227	-0.92734	11.9227	-0.0408
11.9186	-0.9317	11.9186	-0.03892
11.9146	-0.91942	11.9146	-0.06232
11.9105	-0.91148	11.9105	-0.03045
11.9065	-0.91706	11.9065	-0.05428
11.9025	-0.91797	11.9025	-0.07754
11.8985	-0.93544	11.8985	-0.04531
11.8944	-0.91267	11.8944	-0.04437
11.8904	-0.91597	11.8904	-0.06099
11.8864	-0.94442	11.8864	-0.03855
11.8824	-0.93445	11.8824	-0.03966
11.8784	-0.93139	11.8784	-0.04135
11.8743	-0.92528	11.8743	-0.02586
11.8704	-0.93296	11.8704	-0.01819
11.8663	-0.92965	11.8663	-0.05677
11.8623	-0.93165	11.8623	-0.04502
11.8583	-0.91974	11.8583	-0.06779
11.8543	-0.89974	11.8543	-0.05209
11.8504	-0.90955	11.8504	-0.04473
11.8464	-0.90635	11.8464	-0.03793
11.8424	-0.92787	11.8424	-0.0517
11.8384	-0.94427	11.8384	-0.03112
11.8344	-0.92253	11.8344	-0.0298
11.8304	-0.89773	11.8304	-0.0215
11.8264	-0.89233	11.8264	-0.05612
11.8225	-0.92212	11.8225	-0.03978
11.8185	-0.9305	11.8185	-0.00791
11.8145	-0.94874	11.8145	-0.04849
11.8106	-0.93959	11.8106	-0.04845
11.8066	-0.90589	11.8066	-0.04068
11.8026	-0.89911	11.8026	-0.04241
11.7987	-0.93863	11.7987	-0.02734
11.7947	-0.92256	11.7947	-0.03329
11.7908	-0.92403	11.7908	-0.04832
11.7868	-0.92451	11.7868	-0.04813
11.7829	-0.93021	11.7829	-0.05141
11.7789	-0.91407	11.7789	-0.02828
11.775	-0.89718	11.775	-0.0358
11.771	-0.92857	11.771	-0.0296
11.7671	-0.93725	11.7671	-0.0125
11.7632	-0.94529	11.7632	-0.03269
11.7592	-0.93952	11.7592	-0.042
11.7553	-0.93494	11.7553	-0.03288
11.7514	-0.92183	11.7514	-0.03107
11.7474	-0.93653	11.7474	-0.03761
11.7435	-0.93571	11.7435	-0.04393
11.7396	-0.93489	11.7396	-0.02816
11.7357	-0.94355	11.7357	-0.04562
11.7318	-0.93716	11.7318	-0.03875
11.7279	-0.94106	11.7279	-0.04719
11.724	-0.94985	11.724	-0.05771
11.72	-0.91392	11.72	-0.04934
11.7161	-0.91001	11.7161	-0.02536
11.7122	-0.942	11.7122	-0.02731
11.7083	-0.91819	11.7083	-0.04297
11.7044	-0.9318	11.7044	-0.02097
11.7005	-0.9173	11.7005	-0.04731
11.6966	-0.92541	11.6966	-0.05262
11.6928	-0.92475	11.6928	-0.03165
11.6889	-0.94053	11.6889	-0.02705
11.685	-0.93329	11.685	-0.02582
11.6811	-0.93301	11.6811	-0.03853
11.6772	-0.92832	11.6772	-0.03291
11.6734	-0.91547	11.6734	-0.03279
11.6695	-0.93013	11.6695	-0.04249
11.6656	-0.91042	11.6656	-0.0276
11.6617	-0.91843	11.6617	-0.03571
11.6579	-0.92263	11.6579	-0.01546
11.654	-0.93631	11.654	-0.02808
11.6502	-0.91474	11.6502	-0.05402
11.6463	-0.92367	11.6463	-0.03887
11.6425	-0.90567	11.6425	-0.04512
11.6386	-0.90594	11.6386	-0.03711
11.6348	-0.91375	11.6348	-0.01831
11.6309	-0.92075	11.6309	-0.04239
11.6271	-0.92396	11.6271	-0.04702
11.6232	-0.92415	11.6232	-0.03882
11.6194	-0.92611	11.6194	-0.04589
11.6155	-0.90603	11.6155	-0.02437
11.6117	-0.92719	11.6117	-0.0332
11.6079	-0.92951	11.6079	-0.03182
11.604	-0.9166	11.604	-0.03894
11.6002	-0.91001	11.6002	-0.04755
11.5964	-0.93076	11.5964	-0.06222
11.5926	-0.92369	11.5926	-0.02601
11.5887	-0.9063	11.5887	-0.01836
11.5849	-0.90705	11.5849	-0.02041
11.5811	-0.9387	11.5811	-0.04524
11.5773	-0.93728	11.5773	-0.05108
11.5735	-0.91042	11.5735	-0.01638
11.5697	-0.91983	11.5697	-0.04379
11.5659	-0.92215	11.5659	-0.03334
11.5621	-0.90801	11.5621	-0.03884
11.5583	-0.90748	11.5583	-0.07115
11.5545	-0.91604	11.5545	-0.04801
11.5507	-0.92712	11.5507	-0.0242
11.5469	-0.9227	11.5469	-0.02946
11.5431	-0.92852	11.5431	-0.03566
11.5393	-0.93571	11.5393	-0.04801
11.5355	-0.92584	11.5355	-0.01052
11.5318	-0.90837	11.5318	-0.01889
11.528	-0.91769	11.528	-0.02516
11.5242	-0.92471	11.5242	-0.01872
11.5204	-0.93518	11.5204	-0.02413
11.5167	-0.94251	11.5167	-0.02574
11.5129	-0.93542	11.5129	-0.04497
11.5091	-0.92958	11.5091	-0.03025
11.5053	-0.89899	11.5053	-0.04087
11.5016	-0.92311	11.5016	-0.0275
11.4978	-0.9282	11.4978	-0.03686
11.4941	-0.922	11.4941	-0.02386
11.4903	-0.91076	11.4903	-0.02794
11.4866	-0.93182	11.4866	-0.01624
11.4828	-0.92538	11.4828	-0.01375
11.4791	-0.91785	11.4791	-0.03576
11.4753	-0.91571	11.4753	-0.03641
11.4716	-0.902	11.4716	-0.02398
11.4678	-0.91066	11.4678	-0.03995
11.4641	-0.91904	11.4641	-0.02333
11.4604	-0.92917	11.4604	-0.04087
11.4566	-0.94492	11.4566	-0.02024
11.4529	-0.92521	11.4529	-0.04031
11.4492	-0.92121	11.4492	-0.03493
11.4454	-0.94121	11.4454	-0.04212
11.4417	-0.91436	11.4417	-0.03457
11.438	-0.89711	11.438	-0.0222
11.4343	-0.90331	11.4343	-0.01812
11.4306	-0.9077	11.4306	-0.03445
11.4268	-0.93281	11.4268	-0.03797
11.4231	-0.92056	11.4231	-0.02883
11.4194	-0.94094	11.4194	-0.03783
11.4157	-0.93646	11.4157	-0.02647
11.412	-0.93795	11.412	-0.0151
11.4083	-0.94138	11.4083	-0.03117
11.4046	-0.93206	11.4046	-0.04374
11.4009	-0.92266	11.4009	-0.04135
11.3972	-0.91737	11.3972	-0.02405
11.3935	-0.9269	11.3935	0.01054
11.3898	-0.91699	11.3898	-0.02002
11.3862	-0.91127	11.3862	-0.02536
11.3825	-0.91732	11.3825	-0.02924
11.3788	-0.91021	11.3788	-0.03132
11.3751	-0.92712	11.3751	-0.02557
11.3714	-0.9062	11.3714	-0.01211
11.3678	-0.88253	11.3678	-0.00823
11.3641	-0.92179	11.3641	-0.01744
11.3604	-0.9289	11.3604	-0.01812
11.3567	-0.91643	11.3567	-0.01824
11.3531	-0.91238	11.3531	-0.0215
11.3494	-0.93122	11.3494	-0.02741
11.3458	-0.90898	11.3458	-0.01809
11.3421	-0.91313	11.3421	-0.01923
11.3384	-0.92114	11.3384	-0.03088
11.3348	-0.91875	11.3348	-0.02695
11.3311	-0.92439	11.3311	-0.0275
11.3275	-0.92456	11.3275	-0.0498
11.3238	-0.92256	11.3238	-0.05206
11.3202	-0.92775	11.3202	-0.01843
11.3165	-0.94912	11.3165	-0.01653
11.3129	-0.93173	11.3129	-0.02162
11.3093	-0.9215	11.3093	-0.02183
11.3056	-0.93547	11.3056	-0.011
11.302	-0.92106	11.302	0.00227
11.2984	-0.91537	11.2984	-0.0222
11.2948	-0.93308	11.2948	-0.01879
11.2911	-0.92335	11.2911	-0.02651
11.2875	-0.94835	11.2875	-0.03086
11.2839	-0.92063	11.2839	-0.00473
11.2803	-0.94584	11.2803	-0.02437
11.2766	-0.94167	11.2766	-0.0152
11.273	-0.92405	11.273	-0.02799
11.2694	-0.92036	11.2694	-0.00707
11.2658	-0.90287	11.2658	-0.00181
11.2622	-0.93607	11.2622	-0.01805
11.2586	-0.93954	11.2586	-0.04085
11.255	-0.94051	11.255	-0.018
11.2514	-0.91643	11.2514	0.01749
11.2478	-0.92789	11.2478	-0.02362
11.2442	-0.93679	11.2442	-0.04193
11.2406	-0.93202	11.2406	-0.02381
11.237	-0.92888	11.237	-0.02154
11.2334	-0.91086	11.2334	-0.007
11.2298	-0.91293	11.2298	-0.00992
11.2263	-0.9236	11.2263	-0.03838
11.2227	-0.92509	11.2227	-0.01428
11.2191	-0.94073	11.2191	-0.02138
11.2155	-0.945	11.2155	-0.02389
11.2119	-0.93141	11.2119	-0.03344
11.2084	-0.931	11.2084	-0.00444
11.2048	-0.96056	11.2048	-0.01448
11.2012	-0.94919	11.2012	-0.01916
11.1977	-0.91491	11.1977	-0.01653
11.1941	-0.91132	11.1941	-0.01575
11.1905	-0.91218	11.1905	0.00417
11.187	-0.93643	11.187	-0.01573
11.1834	-0.9105	11.1834	-0.01993
11.1799	-0.93226	11.1799	-0.02138
11.1763	-0.93872	11.1763	-0.002
11.1728	-0.90784	11.1728	0.00415
11.1692	-0.93284	11.1692	-0.00625
11.1657	-0.91636	11.1657	-0.00528
11.1621	-0.93906	11.1621	-0.01964
11.1586	-0.94422	11.1586	-0.03107
11.155	-0.93315	11.155	-0.01493
11.1515	-0.91679	11.1515	-0.0028
11.148	-0.92003	11.148	-0.00975
11.1444	-0.92398	11.1444	-0.01271
11.1409	-0.92594	11.1409	-0.0116
11.1374	-0.90982	11.1374	0.01368
11.1339	-0.91329	11.1339	-0.01013
11.1303	-0.91329	11.1303	-0.01064
11.1268	-0.91701	11.1268	-0.04085
11.1233	-0.91153	11.1233	-0.00946
11.1198	-0.91597	11.1198	0.01018
11.1163	-0.91892	11.1163	-0.02762
11.1127	-0.91964	11.1127	-0.02162
11.1092	-0.94273	11.1092	0.00885
11.1057	-0.93706	11.1057	-0.02813
11.1022	-0.9297	11.1022	-0.02516
11.0987	-0.91076	11.0987	-0.01491
11.0952	-0.91851	11.0952	-0.00936
11.0917	-0.92731	11.0917	-0.00594
11.0882	-0.91735	11.0882	-0.0089
11.0847	-0.92183	11.0847	-0.0034
11.0812	-0.93609	11.0812	-0.0116
11.0777	-0.90709	11.0777	0.00335
11.0743	-0.93069	11.0743	0.0132
11.0708	-0.88943	11.0708	0.01066
11.0673	-0.89472	11.0673	-0.00647
11.0638	-0.90992	11.0638	-0.02734
11.0603	-0.91156	11.0603	0.00965
11.0569	-0.91875	11.0569	-0.02147
11.0534	-0.91349	11.0534	-0.0091
11.0499	-0.942	11.0499	0.00446
11.0464	-0.9325	11.0464	-0.00823
11.043	-0.90495	11.043	0.00217
11.0395	-0.91373	11.0395	-0.01363
11.036	-0.91279	11.036	-0.03016
11.0326	-0.93629	11.0326	-0.00212
11.0291	-0.93761	11.0291	-0.02224
11.0257	-0.92647	11.0257	-0.00676
11.0222	-0.92297	11.0222	-0.0111
11.0188	-0.92816	11.0188	-0.00726
11.0153	-0.95098	11.0153	-0.000168884
11.0119	-0.92422	11.0119	-0.01042
11.0084	-0.93095	11.0084	-0.00888
11.005	-0.89957	11.005	-0.00277
11.0015	-0.92777	11.0015	-0.01387
10.9981	-0.93235	10.9981	-0.01812
10.9946	-0.91156	10.9946	-0.02128
10.9912	-0.92881	10.9912	-0.00229
10.9878	-0.92294	10.9878	0.00499
10.9843	-0.94381	10.9843	0.01356
10.9809	-0.91259	10.9809	0.000844419
10.9775	-0.9401	10.9775	0.01394
10.9741	-0.93042	10.9741	-0.00861
10.9706	-0.9257	10.9706	-0.00215
10.9672	-0.92753	10.9672	-0.02191
10.9638	-0.92483	10.9638	-0.02287
10.9604	-0.92063	10.9604	-0.01173
10.957	-0.93071	10.957	-0.018
10.9535	-0.93088	10.9535	-0.00429
10.9501	-0.92654	10.9501	-0.00533
10.9467	-0.93694	10.9467	-0.03086
10.9433	-0.91749	10.9433	-0.00492
10.9399	-0.91175	10.9399	-0.00128
10.9365	-0.91954	10.9365	-0.00654
10.9331	-0.92615	10.9331	-0.00919
10.9297	-0.95035	10.9297	0.00316
10.9263	-0.9015	10.9263	0.00869
10.9229	-0.90065	10.9229	-0.000989177
10.9195	-0.9167	10.9195	0.01781
10.9162	-0.91267	10.9162	-0.01259
10.9128	-0.91778	10.9128	-0.0027
10.9094	-0.92956	10.9094	0.000120631
10.906	-0.90808	10.906	-0.00869
10.9026	-0.89221	10.9026	-0.02806
10.8992	-0.9477	10.8992	-0.01223
10.8959	-0.9091	10.8959	-0.00835
10.8925	-0.91506	10.8925	-0.00159
10.8891	-0.92842	10.8891	-0.00514
10.8857	-0.90198	10.8857	0.00147
10.8824	-0.90154	10.8824	0.0117
10.879	-0.9165	10.879	0.0213
10.8757	-0.90803	10.8757	-0.00856
10.8723	-0.92898	10.8723	-0.01028
10.8689	-0.94246	10.8689	0.000410146
10.8656	-0.92849	10.8656	0.0159
10.8622	-0.93177	10.8622	-0.0069
10.8589	-0.93653	10.8589	0.00777
10.8555	-0.94123	10.8555	0.00463
10.8522	-0.91935	10.8522	0.00104
10.8488	-0.93477	10.8488	0.03161
10.8455	-0.91819	10.8455	-0.00256
10.8421	-0.92116	10.8421	-0.02278
10.8388	-0.9089	10.8388	0.01891
10.8354	-0.92123	10.8354	0.01986
10.8321	-0.92668	10.8321	0.01308
10.8288	-0.93013	10.8288	0.01173
10.8254	-0.91356	10.8254	0.00483
10.8221	-0.93059	10.8221	0.01971
10.8188	-0.94143	10.8188	0.0041
10.8155	-0.92497	10.8155	0.01185
10.8121	-0.92613	10.8121	0.00685
10.8088	-0.92473	10.8088	0.00702
10.8055	-0.92946	10.8055	-0.01168
10.8022	-0.90714	10.8022	-0.00162
10.7988	-0.93226	10.7988	-0.00758
10.7955	-0.93395	10.7955	0.00837
10.7922	-0.94538	10.7922	-0.01062
10.7889	-0.93532	10.7889	0.000482525
10.7856	-0.93614	10.7856	-0.00386
10.7823	-0.91151	10.7823	0.01513
10.779	-0.9069	10.779	0.03853
10.7757	-0.91797	10.7757	0.02217
10.7724	-0.92099	10.7724	0.0055
10.7691	-0.91346	10.7691	0.01088
10.7658	-0.92656	10.7658	0.02635
10.7625	-0.94408	10.7625	0.01423
10.7592	-0.91583	10.7592	0.02603
10.7559	-0.92215	10.7559	0.00661
10.7526	-0.91383	10.7526	0.04709
10.7493	-0.93923	10.7493	0.03129
10.7461	-0.91175	10.7461	0.04507
10.7428	-0.92273	10.7428	0.02215
10.7395	-0.93532	10.7395	0.02265
10.7362	-0.90451	10.7362	0.00649
10.7329	-0.90024	10.7329	0.01899
10.7297	-0.91093	10.7297	0.02895
10.7264	-0.88417	10.7264	-0.00475
10.7231	-0.90951	10.7231	0.01259
10.7198	-0.91626	10.7198	0.00569
10.7166	-0.90789	10.7166	0.000940924
10.7133	-0.92849	10.7133	0.01785
10.7101	-0.91561	10.7101	0.00603
10.7068	-0.93614	10.7068	0.0055
10.7035	-0.92854	10.7035	0.0124
10.7003	-0.92837	10.7003	0.04024
10.697	-0.92398	10.697	0.03308
10.6938	-0.93042	10.6938	0.00746
10.6905	-0.93146	10.6905	0.02502
10.6873	-0.93674	10.6873	0.02442
10.684	-0.92384	10.684	0.01308
10.6808	-0.92888	10.6808	0.02077
10.6776	-0.9166	10.6776	0.00335
10.6743	-0.9049	10.6743	0.00577
10.6711	-0.91339	10.6711	0.02951
10.6678	-0.94717	10.6678	0.01361
10.6646	-0.93409	10.6646	0.02463
10.6614	-0.94077	10.6614	0.0077
10.6581	-0.91537	10.6581	0.02265
10.6549	-0.93576	10.6549	0.02719
10.6517	-0.93433	10.6517	0.01438
10.6485	-0.91042	10.6485	0.00897
10.6452	-0.92519	10.6452	0.02507
10.642	-0.93108	10.642	0.02977
10.6388	-0.92198	10.6388	0.01923
10.6356	-0.92917	10.6356	0.01129
10.6324	-0.92524	10.6324	0.00227
10.6291	-0.93655	10.6291	-0.00251
10.6259	-0.93009	10.6259	0.01875
10.6227	-0.92799	10.6227	0.0185
10.6195	-0.93901	10.6195	0.02043
10.6163	-0.91228	10.6163	0.04118
10.6131	-0.90712	10.6131	0.0213
10.6099	-0.91877	10.6099	0.02053
10.6067	-0.92073	10.6067	0.03235
10.6035	-0.91889	10.6035	0.03363
10.6003	-0.93662	10.6003	0.0268
10.5971	-0.93465	10.5971	0.03612
10.5939	-0.92521	10.5939	0.0054
10.5907	-0.92852	10.5907	0.01484
10.5876	-0.93337	10.5876	0.027
10.5844	-0.9098	10.5844	0.01894
10.5812	-0.9125	10.5812	0.03424
10.578	-0.89276	10.578	0.01689
10.5748	-0.91525	10.5748	0.01194
10.5716	-0.92861	10.5716	0.01947
10.5685	-0.93554	10.5685	0.01438
10.5653	-0.93641	10.5653	0.042
10.5621	-0.9257	10.5621	0.03378
10.5589	-0.90895	10.5589	0.02217
10.5558	-0.91766	10.5558	0.06198
10.5526	-0.9213	10.5526	0.03962
10.5494	-0.94946	10.5494	0.04874
10.5463	-0.9615	10.5463	0.01894
10.5431	-0.94627	10.5431	0.02519
10.54	-0.94777	10.54	0.02813
10.5368	-0.91978	10.5368	0.02249
10.5336	-0.91245	10.5336	0.01875
10.5305	-0.93723	10.5305	0.03937
10.5273	-0.93371	10.5273	0.03853
10.5242	-0.92541	10.5242	0.02919
10.521	-0.95122	10.521	0.03042
10.5179	-0.94615	10.5179	0.02352
10.5147	-0.91235	10.5147	0.04536
10.5116	-0.93684	10.5116	0.03329
10.5085	-0.94944	10.5085	0.01134
10.5053	-0.90907	10.5053	0.01597
10.5022	-0.93206	10.5022	0.04393
10.4991	-0.91744	10.4991	0.06466
10.4959	-0.91631	10.4959	0.03699
10.4928	-0.93038	10.4928	0.03296
10.4897	-0.92444	10.4897	0.0174
10.4865	-0.92968	10.4865	0.00919
10.4834	-0.95595	10.4834	0.0339
10.4803	-0.93769	10.4803	0.04258
10.4772	-0.92787	10.4772	0.02126
10.474	-0.95773	10.474	0.06683
10.4709	-0.94524	10.4709	0.04572
10.4678	-0.92861	10.4678	0.03966
10.4647	-0.92717	10.4647	0.04497
10.4616	-0.929	10.4616	0.04871
10.4585	-0.93221	10.4585	0.01472
10.4554	-0.9283	10.4554	0.04437
10.4522	-0.92439	10.4522	0.04702
10.4491	-0.9103	10.4491	0.03305
10.446	-0.92999	10.446	0.0607
10.4429	-0.95069	10.4429	0.02603
10.4398	-0.92972	10.4398	0.03426
10.4367	-0.93409	10.4367	0.03124
10.4337	-0.94217	10.4337	0.0243
10.4306	-0.94104	10.4306	0.04077
10.4275	-0.93479	10.4275	0.04504
10.4244	-0.93544	10.4244	0.02251
10.4213	-0.96191	10.4213	0.04203
10.4182	-0.95349	10.4182	0.06828
10.4151	-0.91889	10.4151	0.03863
10.412	-0.93272	10.412	0.03404
10.409	-0.93783	10.409	0.06379
10.4059	-0.92608	10.4059	0.05841
10.4028	-0.9317	10.4028	0.04022
10.3997	-0.94041	10.3997	0.03074
10.3966	-0.92268	10.3966	0.03776
10.3936	-0.93182	10.3936	0.02791
10.3905	-0.95371	10.3905	0.03009
10.3874	-0.93933	10.3874	0.02803
10.3844	-0.92251	10.3844	0.04915
10.3813	-0.92446	10.3813	0.04391
10.3782	-0.92133	10.3782	0.04943
10.3752	-0.96167	10.3752	0.04345
10.3721	-0.94951	10.3721	0.04316
10.3691	-0.92434	10.3691	0.02789
10.366	-0.92871	10.366	0.03486
10.3629	-0.93303	10.3629	0.02101
10.3599	-0.92968	10.3599	0.02519
10.3568	-0.93899	10.3568	0.051
10.3538	-0.92611	10.3538	0.05662
10.3507	-0.94596	10.3507	0.06393
10.3477	-0.92722	10.3477	0.04357
10.3447	-0.92594	10.3447	0.02799
10.3416	-0.95325	10.3416	0.02439
10.3386	-0.93964	10.3386	0.02169
10.3355	-0.92427	10.3355	0.04036
10.3325	-0.92328	10.3325	0.05513
10.3295	-0.9353	10.3295	0.04253
10.3264	-0.94627	10.3264	0.0435
10.3234	-0.92036	10.3234	0.05016
10.3204	-0.93334	10.3204	0.06333
10.3173	-0.94321	10.3173	0.0551
10.3143	-0.94208	10.3143	0.05115
10.3113	-0.92818	10.3113	0.04719
10.3083	-0.93747	10.3083	0.04972
10.3053	-0.94393	10.3053	0.04299
10.3022	-0.94157	10.3022	0.05095
10.2992	-0.91725	10.2992	0.05641
10.2962	-0.9289	10.2962	0.04007
10.2932	-0.936	10.2932	0.06355
10.2902	-0.93631	10.2902	0.04734
10.2872	-0.93108	10.2872	0.02994
10.2842	-0.94143	10.2842	0.04825
10.2812	-0.91752	10.2812	0.05378
10.2782	-0.91691	10.2782	0.07527
10.2752	-0.916	10.2752	0.07631
10.2721	-0.92053	10.2721	0.04608
10.2691	-0.92917	10.2691	0.03231
10.2661	-0.9305	10.2661	0.05877
10.2632	-0.93329	10.2632	0.05513
10.2602	-0.92504	10.2602	0.05149
10.2572	-0.92847	10.2572	0.07194
10.2542	-0.91522	10.2542	0.06275
10.2512	-0.92053	10.2512	0.05491
10.2482	-0.92693	10.2482	0.05156
10.2452	-0.94273	10.2452	0.05416
10.2422	-0.9498	10.2422	0.04372
10.2393	-0.93264	10.2393	0.04567
10.2363	-0.93757	10.2363	0.04263
10.2333	-0.93313	10.2333	0.05378
10.2303	-0.93957	10.2303	0.05667
10.2273	-0.93696	10.2273	0.04859
10.2244	-0.90627	10.2244	0.04683
10.2214	-0.91218	10.2214	0.06164
10.2184	-0.94666	10.2184	0.04832
10.2155	-0.95404	10.2155	0.04861
10.2125	-0.94256	10.2125	0.03906
10.2095	-0.94712	10.2095	0.04225
10.2066	-0.95067	10.2066	0.07527
10.2036	-0.93076	10.2036	0.08092
10.2006	-0.90731	10.2006	0.06111
10.1977	-0.94164	10.1977	0.01781
10.1947	-0.9165	10.1947	0.05971
10.1918	-0.90888	10.1918	0.05115
10.1888	-0.94603	10.1888	0.05361
10.1859	-0.95527	10.1859	0.07262
10.1829	-0.9503	10.1829	0.07021
10.18	-0.93901	10.18	0.06314
10.177	-0.93313	10.177	0.07096
10.1741	-0.94039	10.1741	0.07795
10.1712	-0.94625	10.1712	0.03824
10.1682	-0.9206	10.1682	0.04623
10.1653	-0.9456	10.1653	0.05728
10.1623	-0.95392	10.1623	0.05882
10.1594	-0.94434	10.1594	0.07233
10.1565	-0.92169	10.1565	0.07231
10.1535	-0.92975	10.1535	0.04818
10.1506	-0.90483	10.1506	0.05872
10.1477	-0.92924	10.1477	0.05877
10.1448	-0.92934	10.1448	0.06471
10.1418	-0.94553	10.1418	0.06825
10.1389	-0.93846	10.1389	0.06936
10.136	-0.94514	10.136	0.04538
10.1331	-0.92181	10.1331	0.06447
10.1301	-0.93378	10.1301	0.07501
10.1272	-0.92582	10.1272	0.06584
10.1243	-0.93853	10.1243	0.06106
10.1214	-0.93933	10.1214	0.06702
10.1185	-0.94007	10.1185	0.05165
10.1156	-0.91911	10.1156	0.04073
10.1127	-0.91882	10.1127	0.06512
10.1098	-0.93257	10.1098	0.07252
10.1068	-0.93185	10.1068	0.06772
10.1039	-0.94075	10.1039	0.06167
10.101	-0.93115	10.101	0.0705
10.0981	-0.94191	10.0981	0.10046
10.0953	-0.92167	10.0953	0.06444
10.0923	-0.93802	10.0923	0.05197
10.0894	-0.92384	10.0894	0.06784
10.0866	-0.93807	10.0866	0.06565
10.0837	-0.92331	10.0837	0.04249
10.0808	-0.94022	10.0808	0.05368
10.0779	-0.94111	10.0779	0.05443
10.075	-0.94092	10.075	0.05974
10.0721	-0.94367	10.0721	0.05749
10.0692	-0.93228	10.0692	0.06369
10.0663	-0.92432	10.0663	0.0717
10.0635	-0.93136	10.0635	0.05855
10.0606	-0.94099	10.0606	0.07021
10.0577	-0.92516	10.0577	0.08944
10.0548	-0.93064	10.0548	0.06553
10.052	-0.94919	10.052	0.0752
10.0491	-0.95776	10.0491	0.0649
10.0462	-0.99783	10.0462	0.05325
10.0434	-0.92654	10.0434	0.08652
10.0405	-0.93829	10.0405	0.08553
10.0376	-0.91042	10.0376	0.06784
10.0348	-0.93216	10.0348	0.05749
10.0319	-0.96316	10.0319	0.04193
10.029	-0.94401	10.029	0.06668
10.0262	-0.95843	10.0262	0.06396
10.0233	-0.93093	10.0233	0.06234
10.0205	-0.94398	10.0205	0.078
10.0176	-0.93216	10.0176	0.07407
10.0148	-0.95057	10.0148	0.07069
10.0119	-0.94599	10.0119	0.07267
10.0091	-0.94668	10.0091	0.06845
10.0062	-0.93983	10.0062	0.0724
10.0034	-0.92174	10.0034	0.05385
10.0005	-0.93079	10.0005	0.05556
9.99768	-0.91296	9.99768	0.08507
9.99484	-0.9489	9.99484	0.04208
9.992	-0.9207	9.992	0.05899
9.98916	-0.94254	9.98916	0.06931
9.98632	-0.94772	9.98632	0.08143
9.98349	-0.92485	9.98349	0.08394
9.98066	-0.93344	9.98066	0.08985
9.97783	-0.91595	9.97783	0.09605
9.975	-0.9255	9.975	0.09144
9.97217	-0.92603	9.97217	0.07988
9.96934	-0.92562	9.96934	0.08394
9.96652	-0.93486	9.96652	0.06632
9.96369	-0.94951	9.96369	0.06434
9.96087	-0.91607	9.96087	0.09351
9.95805	-0.91334	9.95805	0.0595
9.95523	-0.94567	9.95523	0.07103
9.95242	-0.94924	9.95242	0.06415
9.9496	-0.93566	9.9496	0.06934
9.94679	-0.9402	9.94679	0.09021
9.94397	-0.94352	9.94397	0.06449
9.94116	-0.92073	9.94116	0.06608
9.93835	-0.93573	9.93835	0.0959
9.93555	-0.951	9.93555	0.08852
9.93274	-0.9366	9.93274	0.07725
9.92994	-0.94497	9.92994	0.09332
9.92713	-0.92874	9.92713	0.09588
9.92433	-0.93351	9.92433	0.10295
9.92153	-0.94837	9.92153	0.08131
9.91874	-0.93542	9.91874	0.07407
9.91594	-0.93983	9.91594	0.06907
9.91314	-0.93431	9.91314	0.07083
9.91035	-0.93957	9.91035	0.09023
9.90756	-0.93317	9.90756	0.09286
9.90477	-0.94483	9.90477	0.09718
9.90198	-0.95108	9.90198	0.0717
9.89919	-0.93182	9.89919	0.09134
9.89641	-0.92307	9.89641	0.06985
9.89362	-0.93817	9.89362	0.0719
9.89084	-0.93332	9.89084	0.11031
9.88806	-0.95431	9.88806	0.06852
9.88528	-0.96058	9.88528	0.07252
9.88251	-0.95173	9.88251	0.08625
9.87973	-0.92268	9.87973	0.1104
9.87695	-0.93732	9.87695	0.0731
9.87418	-0.94924	9.87418	0.09115
9.87141	-0.95354	9.87141	0.09742
9.86864	-0.93812	9.86864	0.09117
9.86587	-0.92442	9.86587	0.0731
9.86311	-0.93921	9.86311	0.07935
9.86034	-0.94502	9.86034	0.09371
9.85758	-0.90574	9.85758	0.0938
9.85482	-0.93655	9.85482	0.09926
9.85205	-0.93947	9.85205	0.08256
9.8493	-0.93749	9.8493	0.05814
9.84654	-0.92386	9.84654	0.09274
9.84378	-0.92393	9.84378	0.09568
9.84103	-0.93274	9.84103	0.07954
9.83828	-0.94234	9.83828	0.07732
9.83552	-0.93846	9.83552	0.10384
9.83278	-0.95561	9.83278	0.08929
9.83003	-0.93535	9.83003	0.10254
9.82728	-0.94171	9.82728	0.09766
9.82454	-0.95305	9.82454	0.07074
9.82179	-0.91506	9.82179	0.07798
9.81905	-0.95373	9.81905	0.0919
9.81631	-0.94731	9.81631	0.09798
9.81357	-0.95088	9.81357	0.1
9.81083	-0.93952	9.81083	0.10789
9.8081	-0.93086	9.8081	0.09281
9.80536	-0.92232	9.80536	0.07969
9.80263	-0.91069	9.80263	0.09588
9.7999	-0.92615	9.7999	0.09564
9.79717	-0.93696	9.79717	0.0987
9.79444	-0.92907	9.79444	0.09839
9.79171	-0.93378	9.79171	0.08736
9.78899	-0.92234	9.78899	0.08767
9.78626	-0.92082	9.78626	0.1291
9.78354	-0.93696	9.78354	0.12097
9.78082	-0.92027	9.78082	0.107
9.7781	-0.93457	9.7781	0.09351
9.77539	-0.94898	9.77539	0.08789
9.77267	-0.94784	9.77267	0.07139
9.76995	-0.92005	9.76995	0.09911
9.76724	-0.90832	9.76724	0.0933
9.76453	-0.94871	9.76453	0.09006
9.76182	-0.93923	9.76182	0.10975
9.75911	-0.96111	9.75911	0.09373
9.7564	-0.93655	9.7564	0.0946
9.7537	-0.94738	9.7537	0.10963
9.75099	-0.94213	9.75099	0.07778
9.74829	-0.91916	9.74829	0.08533
9.74559	-0.93725	9.74559	0.10232
9.74289	-0.92804	9.74289	0.08775
9.74019	-0.92029	9.74019	0.1166
9.7375	-0.93301	9.7375	0.12509
9.7348	-0.92348	9.7348	0.09337
9.73211	-0.92823	9.73211	0.11274
9.72942	-0.92574	9.72942	0.13185
9.72672	-0.91749	9.72672	0.10488
9.72404	-0.92024	9.72404	0.10886
9.72135	-0.94225	9.72135	0.1131
9.71866	-0.92871	9.71866	0.09342
9.71598	-0.9153	9.71598	0.0912
9.71329	-0.92847	9.71329	0.09004
9.71061	-0.94027	9.71061	0.11057
9.70793	-0.92212	9.70793	0.09426
9.70525	-0.9338	9.70525	0.11824
9.70258	-0.91004	9.70258	0.09776
9.6999	-0.93592	9.6999	0.10345
9.69723	-0.92861	9.69723	0.1331
9.69455	-0.93214	9.69455	0.10391
9.69188	-0.93998	9.69188	0.11033
9.68921	-0.94389	9.68921	0.12794
9.68654	-0.91988	9.68654	0.1092
9.68388	-0.94331	9.68388	0.098
9.68121	-0.92379	9.68121	0.09882
9.67855	-0.92883	9.67855	0.12085
9.67588	-0.93404	9.67588	0.11139
9.67322	-0.92384	9.67322	0.12
9.67056	-0.92656	9.67056	0.12628
9.6679	-0.92352	9.6679	0.10449
9.66525	-0.90999	9.66525	0.11332
9.66259	-0.93974	9.66259	0.11923
9.65994	-0.94268	9.65994	0.11916
9.65729	-0.9111	9.65729	0.12078
9.65464	-0.9284	9.65464	0.11494
9.65199	-0.93373	9.65199	0.12466
9.64934	-0.92384	9.64934	0.10635
9.64669	-0.91795	9.64669	0.11815
9.64405	-0.91534	9.64405	0.11269
9.6414	-0.93313	9.6414	0.11031
9.63876	-0.94299	9.63876	0.11684
9.63612	-0.93564	9.63612	0.12727
9.63348	-0.91986	9.63348	0.09822
9.63084	-0.93769	9.63084	0.11115
9.62821	-0.94191	9.62821	0.12678
9.62557	-0.92073	9.62557	0.13955
9.62294	-0.95486	9.62294	0.10078
9.62031	-0.9442	9.62031	0.11216
9.61767	-0.92758	9.61767	0.10729
9.61505	-0.93296	9.61505	0.13675
9.61242	-0.93257	9.61242	0.11742
9.60979	-0.92495	9.60979	0.12162
9.60717	-0.93042	9.60717	0.10987
9.60454	-0.94005	9.60454	0.13788
9.60192	-0.93674	9.60192	0.09971
9.5993	-0.93831	9.5993	0.10483
9.59668	-0.93375	9.59668	0.10138
9.59406	-0.91243	9.59406	0.09607
9.59145	-0.9428	9.59145	0.11265
9.58883	-0.92381	9.58883	0.11938
9.58622	-0.93247	9.58622	0.13315
9.58361	-0.95161	9.58361	0.13537
9.581	-0.93694	9.581	0.14842
9.57839	-0.93399	9.57839	0.12681
9.57578	-0.9289	9.57578	0.14524
9.57317	-0.93945	9.57317	0.14437
9.57057	-0.91595	9.57057	0.11791
9.56796	-0.91901	9.56796	0.12563
9.56536	-0.93006	9.56536	0.11877
9.56276	-0.92138	9.56276	0.13877
9.56016	-0.95023	9.56016	0.14374
9.55756	-0.91431	9.55756	0.11923
9.55497	-0.95158	9.55497	0.11238
9.55237	-0.91732	9.55237	0.13475
9.54978	-0.94731	9.54978	0.15574
9.54719	-0.93088	9.54719	0.1242
9.5446	-0.93909	9.5446	0.13081
9.54201	-0.9477	9.54201	0.13542
9.53942	-0.93477	9.53942	0.13634
9.53683	-0.9367	9.53683	0.13484
9.53425	-0.90458	9.53425	0.13976
9.53166	-0.91192	9.53166	0.11412
9.52908	-0.92391	9.52908	0.11045
9.5265	-0.92789	9.5265	0.127
9.52392	-0.93064	9.52392	0.12316
9.52134	-0.94036	9.52134	0.1263
9.51876	-0.95479	9.51876	0.12587
9.51619	-0.93928	9.51619	0.12563
9.51362	-0.93525	9.51362	0.13417
9.51104	-0.92027	9.51104	0.14637
9.50847	-0.93149	9.50847	0.15151
9.5059	-0.95373	9.5059	0.12707
9.50333	-0.9379	9.50333	0.13781
9.50077	-0.93392	9.50077	0.14724
9.4982	-0.9393	9.4982	0.10382
9.49564	-0.93875	9.49564	0.11093
9.49307	-0.9201	9.49307	0.13805
9.49051	-0.92027	9.49051	0.13339
9.48795	-0.94239	9.48795	0.14382
9.48539	-0.94379	9.48539	0.14312
9.48284	-0.94584	9.48284	0.14905
9.48028	-0.94092	9.48028	0.14174
9.47772	-0.92548	9.47772	0.13284
9.47517	-0.9387	9.47517	0.1313
9.47262	-0.94273	9.47262	0.14256
9.47007	-0.92992	9.47007	0.14961
9.46752	-0.93108	9.46752	0.13552
9.46497	-0.92403	9.46497	0.15525
9.46243	-0.9344	9.46243	0.14389
9.45988	-0.93052	9.45988	0.13026
9.45734	-0.91402	9.45734	0.14823
9.45479	-0.90077	9.45479	0.13699
9.45225	-0.93288	9.45225	0.14671
9.44971	-0.93373	9.44971	0.1373
9.44718	-0.95199	9.44718	0.15011
9.44464	-0.9221	9.44464	0.12575
9.4421	-0.93701	9.4421	0.1263
9.43957	-0.92736	9.43957	0.15598
9.43704	-0.90946	9.43704	0.14975
9.43451	-0.93392	9.43451	0.13979
9.43198	-0.89882	9.43198	0.14133
9.42945	-0.93477	9.42945	0.16256
9.42692	-0.96193	9.42692	0.16167
9.42439	-0.95814	9.42439	0.12895
9.42187	-0.95093	9.42187	0.14493
9.41935	-0.94217	9.41935	0.14029
9.41682	-0.92229	9.41682	0.16659
9.4143	-0.93286	9.4143	0.16058
9.41178	-0.95609	9.41178	0.14816
9.40927	-0.93725	9.40927	0.14941
9.40675	-0.92956	9.40675	0.14529
9.40423	-0.94794	9.40423	0.13624
9.40172	-0.94488	9.40172	0.15535
9.39921	-0.93469	9.39921	0.13175
9.3967	-0.92869	9.3967	0.14
9.39419	-0.93923	9.39419	0.15405
9.39168	-0.95096	9.39168	0.15892
9.38917	-0.9662	9.38917	0.14746
9.38667	-0.95776	9.38667	0.17578
9.38416	-0.94222	9.38416	0.15716
9.38166	-0.91918	9.38166	0.16324
9.37916	-0.9601	9.37916	0.15931
9.37666	-0.94517	9.37666	0.16374
9.37416	-0.94524	9.37416	0.16017
9.37166	-0.92521	9.37166	0.17127
9.36916	-0.93754	9.36916	0.17631
9.36667	-0.93564	9.36667	0.14686
9.36417	-0.9268	9.36417	0.14587
9.36168	-0.94338	9.36168	0.14874
9.35919	-0.90922	9.35919	0.13185
9.3567	-0.92895	9.3567	0.15921
9.35421	-0.95901	9.35421	0.17231
9.35172	-0.94374	9.35172	0.17475
9.34924	-0.92273	9.34924	0.14584
9.34675	-0.9395	9.34675	0.15839
9.34427	-0.92857	9.34427	0.18341
9.34179	-0.92012	9.34179	0.18305
9.33931	-0.94442	9.33931	0.1561
9.33683	-0.91363	9.33683	0.17417
9.33435	-0.92015	9.33435	0.16925
9.33187	-0.9296	9.33187	0.16746
9.3294	-0.92497	9.3294	0.1553
9.32693	-0.95001	9.32693	0.14953
9.32445	-0.9318	9.32445	0.15699
9.32198	-0.95482	9.32198	0.15344
9.31951	-0.96888	9.31951	0.17376
9.31704	-0.94432	9.31704	0.14594
9.31458	-0.9427	9.31458	0.15197
9.31211	-0.93419	9.31211	0.13776
9.30964	-0.93906	9.30964	0.16727
9.30718	-0.93457	9.30718	0.15072
9.30472	-0.93443	9.30472	0.17465
9.30226	-0.93853	9.30226	0.17919
9.2998	-0.93798	9.2998	0.16681
9.29734	-0.9558	9.29734	0.14871
9.29488	-0.93674	9.29488	0.17096
9.29243	-0.92664	9.29243	0.18473
9.28997	-0.94181	9.28997	0.15933
9.28752	-0.94447	9.28752	0.16925
9.28507	-0.91971	9.28507	0.17887
9.28262	-0.94232	9.28262	0.17089
9.28017	-0.9531	9.28017	0.15002
9.27772	-0.94316	9.27772	0.14729
9.27527	-0.93752	9.27527	0.17067
9.27283	-0.95071	9.27283	0.14997
9.27038	-0.92994	9.27038	0.17752
9.26794	-0.9338	9.26794	0.16493
9.2655	-0.93149	9.2655	0.14613
9.26306	-0.9395	9.26306	0.1546
9.26062	-0.91974	9.26062	0.17718
9.25818	-0.92029	9.25818	0.18314
9.25575	-0.91399	9.25575	0.16577
9.25331	-0.93153	9.25331	0.18109
9.25088	-0.92984	9.25088	0.16896
9.24844	-0.92191	9.24844	0.16946
9.24601	-0.94854	9.24601	0.17079
9.24358	-0.91754	9.24358	0.17562
9.24116	-0.91467	9.24116	0.15832
9.23873	-0.92012	9.23873	0.17048
9.2363	-0.93925	9.2363	0.17981
9.23388	-0.93636	9.23388	0.18478
9.23145	-0.91998	9.23145	0.15359
9.22903	-0.94384	9.22903	0.1766
9.22661	-0.93395	9.22661	0.18519
9.22419	-0.91549	9.22419	0.15931
9.22177	-0.92753	9.22177	0.17385
9.21935	-0.93436	9.21935	0.18539
9.21694	-0.92524	9.21694	0.17709
9.21452	-0.91921	9.21452	0.18867
9.21211	-0.93728	9.21211	0.17581
9.2097	-0.93744	9.2097	0.1849
9.20729	-0.91414	9.20729	0.18645
9.20488	-0.91496	9.20488	0.18268
9.20247	-0.93677	9.20247	0.19745
9.20006	-0.92779	9.20006	0.18773
9.19766	-0.92328	9.19766	0.16744
9.19525	-0.92632	9.19525	0.17861
9.19285	-0.91983	9.19285	0.15967
9.19045	-0.91621	9.19045	0.19882
9.18805	-0.9338	9.18805	0.19436
9.18565	-0.93718	9.18565	0.17062
9.18325	-0.90987	9.18325	0.19028
9.18085	-0.938	9.18085	0.1782
9.17845	-0.9498	9.17845	0.18046
9.17606	-0.92941	9.17606	0.17738
9.17367	-0.92864	9.17367	0.20295
9.17127	-0.93568	9.17127	0.18261
9.16888	-0.91233	9.16888	0.1871
9.16649	-0.90927	9.16649	0.17349
9.16411	-0.91397	9.16411	0.19472
9.16172	-0.92063	9.16172	0.20049
9.15933	-0.93875	9.15933	0.18864
9.15695	-0.91817	9.15695	0.17323
9.15456	-0.91848	9.15456	0.18172
9.15218	-0.93216	9.15218	0.17441
9.1498	-0.92268	9.1498	0.19349
9.14742	-0.93925	9.14742	0.19325
9.14504	-0.94524	9.14504	0.19033
9.14267	-0.93928	9.14267	0.15783
9.14029	-0.9496	9.14029	0.17542
9.13792	-0.94123	9.13792	0.19248
9.13554	-0.93617	9.13554	0.17786
9.13317	-0.94191	9.13317	0.16459
9.1308	-0.93496	9.1308	0.18806
9.12843	-0.93354	9.12843	0.18387
9.12606	-0.95643	9.12606	0.17576
9.12369	-0.91896	9.12369	0.20997
9.12133	-0.92401	9.12133	0.19728
9.11896	-0.93414	9.11896	0.21009
9.1166	-0.94162	9.1166	0.20324
9.11424	-0.92784	9.11424	0.1856
9.11187	-0.92186	9.11187	0.18331
9.10951	-0.92468	9.10951	0.18613
9.10716	-0.91807	9.10716	0.1939
9.1048	-0.93238	9.1048	0.18695
9.10244	-0.92051	9.10244	0.18751
9.10009	-0.92707	9.10009	0.19426
9.09773	-0.93206	9.09773	0.19786
9.09538	-0.93206	9.09538	0.18155
9.09303	-0.92922	9.09303	0.17036
9.09068	-0.91643	9.09068	0.20276
9.08833	-0.92483	9.08833	0.19581
9.08598	-0.95643	9.08598	0.1788
9.08364	-0.93836	9.08364	0.1718
9.08129	-0.94719	9.08129	0.16939
9.07895	-0.94664	9.07895	0.20732
9.0766	-0.95356	9.0766	0.17726
9.07426	-0.92307	9.07426	0.18761
9.07192	-0.9443	9.07192	0.18314
9.06958	-0.93506	9.06958	0.20112
9.06724	-0.94596	9.06724	0.20966
9.06491	-0.94545	9.06491	0.19246
9.06257	-0.9014	9.06257	0.19325
9.06024	-0.93211	9.06024	0.21168
9.0579	-0.93959	9.0579	0.23745
9.05557	-0.92118	9.05557	0.22126
9.05324	-0.92162	9.05324	0.19062
9.05091	-0.94133	9.05091	0.19467
9.04858	-0.91921	9.04858	0.19759
9.04625	-0.92666	9.04625	0.20891
9.04393	-0.92444	9.04393	0.20987
9.0416	-0.93257	9.0416	0.20845
9.03928	-0.93933	9.03928	0.18208
9.03696	-0.93551	9.03696	0.19533
9.03464	-0.91966	9.03464	0.22208
9.03232	-0.93872	9.03232	0.21822
9.03	-0.93711	9.03	0.21371
9.02768	-0.92319	9.02768	0.18802
9.02536	-0.93322	9.02536	0.18975
9.02305	-0.94251	9.02305	0.20669
9.02073	-0.92956	9.02073	0.24341
9.01842	-0.93383	9.01842	0.20478
9.01611	-0.95559	9.01611	0.20983
9.0138	-0.95207	9.0138	0.20997
9.01149	-0.93826	9.01149	0.20761
9.00918	-0.91728	9.00918	0.20437
9.00687	-0.9221	9.00687	0.19899
9.00457	-0.91356	9.00457	0.18966
9.00226	-0.90999	9.00226	0.19911
8.99996	-0.92997	8.99996	0.23822
8.99766	-0.93568	8.99766	0.21921
8.99535	-0.93672	8.99535	0.21656
8.99305	-0.9464	8.99305	0.20691
8.99076	-0.94833	8.99076	0.22488
8.98846	-0.96654	8.98846	0.23222
8.98616	-0.95648	8.98616	0.23499
8.98387	-0.96106	8.98387	0.21504
8.98157	-0.9483	8.98157	0.21132
8.97928	-0.91387	8.97928	0.21255
8.97699	-0.93129	8.97699	0.22006
8.9747	-0.93769	8.9747	0.22051
8.97241	-0.93638	8.97241	0.22425
8.97012	-0.938	8.97012	0.19241
8.96783	-0.95163	8.96783	0.19704
8.96555	-0.92104	8.96555	0.2237
8.96326	-0.91305	8.96326	0.23489
8.96098	-0.9256	8.96098	0.23123
8.95869	-0.94333	8.95869	0.23364
8.95641	-0.91752	8.95641	0.19192
8.95413	-0.94087	8.95413	0.212
8.95185	-0.91942	8.95185	0.22459
8.94958	-0.91826	8.94958	0.21357
8.9473	-0.9297	8.9473	0.22696
8.94502	-0.91682	8.94502	0.21376
8.94275	-0.93134	8.94275	0.22942
8.94048	-0.94092	8.94048	0.22322
8.9382	-0.92299	8.9382	0.23451
8.93593	-0.93551	8.93593	0.23526
8.93366	-0.93474	8.93366	0.23053
8.9314	-0.92073	8.9314	0.23649
8.92913	-0.94466	8.92913	0.23038
8.92686	-0.92847	8.92686	0.22869
8.9246	-0.91093	8.9246	0.21868
8.92233	-0.91272	8.92233	0.21262
8.92007	-0.93494	8.92007	0.22476
8.91781	-0.93042	8.91781	0.2368
8.91555	-0.95134	8.91555	0.21009
8.91329	-0.92893	8.91329	0.22594
8.91103	-0.92531	8.91103	0.25369
8.90877	-0.92746	8.90877	0.2194
8.90652	-0.93518	8.90652	0.22054
8.90426	-0.95081	8.90426	0.24223
8.90201	-0.91436	8.90201	0.23055
8.89976	-0.94203	8.89976	0.21646
8.8975	-0.93448	8.8975	0.23772
8.89525	-0.93182	8.89525	0.22925
8.89301	-0.94051	8.89301	0.22225
8.89076	-0.92951	8.89076	0.21803
8.88851	-0.94444	8.88851	0.23371
8.88626	-0.92065	8.88626	0.2181
8.88402	-0.92249	8.88402	0.21996
8.88178	-0.93742	8.88178	0.23369
8.87953	-0.92931	8.87953	0.22295
8.87729	-0.92963	8.87729	0.23687
8.87505	-0.94748	8.87505	0.21986
8.87281	-0.94603	8.87281	0.25726
8.87058	-0.92707	8.87058	0.25777
8.86834	-0.93679	8.86834	0.25231
8.8661	-0.92808	8.8661	0.23772
8.86387	-0.93962	8.86387	0.23077
8.86164	-0.91074	8.86164	0.24843
8.8594	-0.91855	8.8594	0.23878
8.85717	-0.94439	8.85717	0.23342
8.85494	-0.94249	8.85494	0.24657
8.85271	-0.89633	8.85271	0.21605
8.85049	-0.91595	8.85049	0.21981
8.84826	-0.9269	8.84826	0.23793
8.84604	-0.94502	8.84604	0.24228
8.84381	-0.92384	8.84381	0.2298
8.84159	-0.92483	8.84159	0.23774
8.83937	-0.92432	8.83937	0.22119
8.83714	-0.92958	8.83714	0.24341
8.83492	-0.93083	8.83492	0.25048
8.83271	-0.9291	8.83271	0.23567
8.83049	-0.9319	8.83049	0.23489
8.82827	-0.9208	8.82827	0.21996
8.82606	-0.92637	8.82606	0.24295
8.82384	-0.9462	8.82384	0.23147
8.82163	-0.92292	8.82163	0.25241
8.81942	-0.92777	8.81942	0.24343
8.81721	-0.92251	8.81721	0.22404
8.815	-0.92085	8.815	0.2422
8.81279	-0.92483	8.81279	0.23185
8.81058	-0.9153	8.81058	0.23431
8.80837	-0.94184	8.80837	0.21622
8.80617	-0.94468	8.80617	0.20898
8.80396	-0.93752	8.80396	0.2506
8.80176	-0.96497	8.80176	0.26843
8.79956	-0.94874	8.79956	0.25033
8.79736	-0.94077	8.79736	0.25979
8.79516	-0.9345	8.79516	0.27205
8.79296	-0.94442	8.79296	0.2582
8.79076	-0.91484	8.79076	0.25226
8.78856	-0.92934	8.78856	0.24165
8.78637	-0.96133	8.78637	0.25887
8.78417	-0.92126	8.78417	0.25181
8.78198	-0.92432	8.78198	0.24754
8.77979	-0.93993	8.77979	0.27337
8.7776	-0.94336	8.7776	0.26327
8.77541	-0.94352	8.77541	0.25933
8.77322	-0.93921	8.77322	0.25412
8.77103	-0.94613	8.77103	0.2383
8.76884	-0.92369	8.76884	0.24744
8.76666	-0.93933	8.76666	0.25608
8.76447	-0.9173	8.76447	0.25571
8.76229	-0.92475	8.76229	0.25357
8.76011	-0.93964	8.76011	0.25439
8.75793	-0.94606	8.75793	0.24138
8.75575	-0.9255	8.75575	0.27275
8.75357	-0.93723	8.75357	0.27299
8.75139	-0.92929	8.75139	0.27313
8.74921	-0.94514	8.74921	0.25533
8.74704	-0.93894	8.74704	0.2583
8.74486	-0.94374	8.74486	0.26604
8.74269	-0.95716	8.74269	0.28288
8.74052	-0.9428	8.74052	0.26913
8.73834	-0.92398	8.73834	0.26838
8.73617	-0.92719	8.73617	0.26983
8.734	-0.93614	8.734	0.28208
8.73184	-0.9222	8.73184	0.27246
8.72967	-0.93544	8.72967	0.25374
8.7275	-0.93978	8.7275	0.26517
8.72534	-0.95716	8.72534	0.24295
8.72317	-0.92077	8.72317	0.23265
8.72101	-0.93272	8.72101	0.25263
8.71885	-0.93665	8.71885	0.23113
8.71669	-0.92319	8.71669	0.25798
8.71453	-0.9373	8.71453	0.26732
8.71237	-0.91264	8.71237	0.25077
8.71021	-0.93134	8.71021	0.2651
8.70806	-0.94934	8.70806	0.28179
8.7059	-0.92808	8.7059	0.26054
8.70375	-0.94828	8.70375	0.26483
8.70159	-0.92418	8.70159	0.25912
8.69944	-0.95426	8.69944	0.25316
8.69729	-0.92449	8.69729	0.23214
8.69514	-0.92625	8.69514	0.26561
8.69299	-0.92874	8.69299	0.27157
8.69084	-0.92898	8.69084	0.26182
8.68869	-0.92217	8.68869	0.24428
8.68655	-0.91812	8.68655	0.25916
8.6844	-0.9358	8.6844	0.26341
8.68226	-0.95624	8.68226	0.28274
8.68012	-0.94794	8.68012	0.26652
8.67798	-0.9275	8.67798	0.25147
8.67584	-0.93402	8.67584	0.27815
8.6737	-0.93744	8.6737	0.26722
8.67156	-0.95243	8.67156	0.25846
8.66942	-0.94618	8.66942	0.29584
8.66728	-0.94425	8.66728	0.28674
8.66515	-0.94186	8.66515	0.26476
8.66301	-0.94903	8.66301	0.29229
8.66088	-0.94152	8.66088	0.28635
8.65875	-0.92504	8.65875	0.28498
8.65662	-0.95132	8.65662	0.28884
8.65449	-0.92374	8.65449	0.26331
8.65236	-0.94263	8.65236	0.26594
8.65023	-0.96435	8.65023	0.26732
8.6481	-0.95414	8.6481	0.25038
8.64598	-0.92794	8.64598	0.25482
8.64385	-0.95373	8.64385	0.27463
8.64173	-0.9089	8.64173	0.29321
8.63961	-0.9118	8.63961	0.27477
8.63748	-0.95759	8.63748	0.25132
8.63536	-0.93877	8.63536	0.25781
8.63324	-0.93974	8.63324	0.25448
8.63113	-0.92915	8.63113	0.26165
8.62901	-0.89957	8.62901	0.27962
8.62689	-0.95498	8.62689	0.27593
8.62478	-0.95178	8.62478	0.28725
8.62266	-0.94565	8.62266	0.27854
8.62055	-0.92089	8.62055	0.28286
8.61844	-0.93305	8.61844	0.27868
8.61632	-0.916	8.61632	0.27801
8.61421	-0.91421	8.61421	0.29405
8.6121	-0.94637	8.6121	0.30056
8.61	-0.93747	8.61	0.28358
8.60789	-0.96239	8.60789	0.28689
8.60578	-0.93052	8.60578	0.26843
8.60368	-0.90697	8.60368	0.27444
8.60157	-0.93054	8.60157	0.27974
8.59947	-0.93776	8.59947	0.26874
8.59737	-0.93445	8.59737	0.27048
8.59527	-0.90808	8.59527	0.27904
8.59317	-0.93658	8.59317	0.29531
8.59107	-0.93397	8.59107	0.29091
8.58897	-0.94746	8.58897	0.28517
8.58687	-0.96927	8.58687	0.27516
8.58478	-0.92159	8.58478	0.27205
8.58268	-0.90782	8.58268	0.27598
8.58059	-0.90468	8.58059	0.29323
8.5785	-0.93646	8.5785	0.29818
8.5764	-0.91269	8.5764	0.28889
8.57431	-0.91858	8.57431	0.29043
8.57222	-0.94644	8.57222	0.31352
8.57014	-0.93054	8.57014	0.29719
8.56805	-0.92922	8.56805	0.29005
8.56596	-0.91247	8.56596	0.29781
8.56388	-0.92881	8.56388	0.31253
8.56179	-0.91908	8.56179	0.27711
8.55971	-0.93081	8.55971	0.26942
8.55762	-0.91358	8.55762	0.28508
8.55554	-0.938	8.55554	0.29851
8.55346	-0.93822	8.55346	0.31644
8.55138	-0.91411	8.55138	0.3107
8.5493	-0.92758	8.5493	0.30906
8.54723	-0.91696	8.54723	0.29813
8.54515	-0.92719	8.54515	0.31434
8.54307	-0.94365	8.54307	0.3025
8.541	-0.92261	8.541	0.26869
8.53893	-0.91465	8.53893	0.28717
8.53685	-0.91969	8.53685	0.30551
8.53478	-0.93214	8.53478	0.3181
8.53271	-0.92278	8.53271	0.31031
8.53064	-0.93228	8.53064	0.2726
8.52857	-0.93146	8.52857	0.29892
8.52651	-0.91064	8.52651	0.30126
8.52444	-0.91144	8.52444	0.3264
8.52237	-0.93513	8.52237	0.29827
8.52031	-0.93071	8.52031	0.303
8.51825	-0.92975	8.51825	0.32315
8.51618	-0.92951	8.51618	0.29234
8.51412	-0.93272	8.51412	0.2796
8.51206	-0.9201	8.51206	0.29572
8.51	-0.92015	8.51	0.29079
8.50794	-0.93414	8.50794	0.29733
8.50589	-0.945	8.50589	0.2995
8.50383	-0.95983	8.50383	0.29572
8.50177	-0.9366	8.50177	0.29439
8.49972	-0.9351	8.49972	0.28826
8.49767	-0.93042	8.49767	0.29938
8.49561	-0.94094	8.49561	0.31408
8.49356	-0.92256	8.49356	0.29839
8.49151	-0.92849	8.49151	0.29649
8.48946	-0.92886	8.48946	0.30455
8.48741	-0.9007	8.48741	0.30093
8.48536	-0.92767	8.48536	0.31294
8.48332	-0.91098	8.48332	0.29552
8.48127	-0.91445	8.48127	0.3142
8.47923	-0.92053	8.47923	0.31386
8.47718	-0.89768	8.47718	0.303
8.47514	-0.91744	8.47514	0.29499
8.4731	-0.90972	8.4731	0.31118
8.47106	-0.91643	8.47106	0.29598
8.46902	-0.92982	8.46902	0.26676
8.46698	-0.91976	8.46698	0.28768
8.46494	-0.93018	8.46494	0.29909
8.46291	-0.918	8.46291	0.30204
8.46087	-0.93868	8.46087	0.31055
8.45884	-0.96222	8.45884	0.31149
8.4568	-0.95612	8.4568	0.30245
8.45477	-0.9311	8.45477	0.31347
8.45274	-0.96044	8.45274	0.31446
8.45071	-0.91609	8.45071	0.2921
8.44868	-0.92258	8.44868	0.29521
8.44665	-0.93395	8.44665	0.28824
8.44462	-0.93525	8.44462	0.29728
8.44259	-0.92393	8.44259	0.30032
8.44057	-0.93141	8.44057	0.3071
8.43854	-0.93718	8.43854	0.31328
8.43652	-0.92311	8.43652	0.30488
8.43449	-0.93409	8.43449	0.3203
8.43247	-0.93776	8.43247	0.30906
8.43045	-0.9338	8.43045	0.30961
8.42843	-0.92989	8.42843	0.31306
8.42641	-0.9303	8.42641	0.31195
8.42439	-0.94048	8.42439	0.31931
8.42237	-0.9319	8.42237	0.32143
8.42036	-0.9229	8.42036	0.30607
8.41834	-0.93937	8.41834	0.32556
8.41633	-0.9303	8.41633	0.3004
8.41431	-0.93839	8.41431	0.30148
8.4123	-0.94314	8.4123	0.31656
8.41029	-0.93776	8.41029	0.31856
8.40828	-0.95052	8.40828	0.3321
8.40627	-0.94471	8.40627	0.3161
8.40426	-0.93609	8.40426	0.30655
8.40225	-0.93619	8.40225	0.33342
8.40025	-0.91703	8.40025	0.31704
8.39824	-0.91296	8.39824	0.32213
8.39624	-0.91284	8.39624	0.33369
8.39423	-0.92707	8.39423	0.33982
8.39223	-0.91754	8.39223	0.31113
8.39023	-0.94425	8.39023	0.32083
8.38823	-0.93373	8.38823	0.3217
8.38623	-0.94138	8.38623	0.31815
8.38423	-0.9152	8.38423	0.29321
8.38223	-0.91954	8.38223	0.30199
8.38023	-0.94888	8.38023	0.32387
8.37824	-0.93479	8.37824	0.32928
8.37624	-0.95337	8.37624	0.31538
8.37425	-0.91122	8.37425	0.32621
8.37225	-0.93165	8.37225	0.32515
8.37026	-0.90724	8.37026	0.3086
8.36827	-0.91288	8.36827	0.31716
8.36628	-0.95038	8.36628	0.32732
8.36429	-0.93737	8.36429	0.34583
8.3623	-0.9401	8.3623	0.33661
8.36031	-0.92748	8.36031	0.31248
8.35833	-0.93399	8.35833	0.33697
8.35634	-0.93177	8.35634	0.35046
8.35436	-0.92697	8.35436	0.3272
8.35237	-0.93344	8.35237	0.31931
8.35039	-0.93438	8.35039	0.3195
8.34841	-0.96022	8.34841	0.33748
8.34643	-0.94111	8.34643	0.35516
8.34445	-0.95696	8.34445	0.33924
8.34247	-0.94413	8.34247	0.33258
8.34049	-0.93165	8.34049	0.3252
8.33851	-0.94012	8.33851	0.32544
8.33653	-0.93035	8.33653	0.33104
8.33456	-0.93001	8.33456	0.35593
8.33258	-0.94707	8.33258	0.348
8.33061	-0.92073	8.33061	0.31786
8.32864	-0.93706	8.32864	0.32585
8.32667	-0.9339	8.32667	0.34761
8.32469	-0.92919	8.32469	0.33859
8.32273	-0.92427	8.32273	0.32025
8.32076	-0.92019	8.32076	0.32621
8.31879	-0.92876	8.31879	0.33427
8.31682	-0.94659	8.31682	0.35166
8.31485	-0.93067	8.31485	0.34686
8.31289	-0.93807	8.31289	0.3444
8.31093	-0.92384	8.31093	0.33289
8.30896	-0.95455	8.30896	0.3334
8.307	-0.92386	8.307	0.32756
8.30504	-0.92188	8.30504	0.33466
8.30308	-0.93819	8.30308	0.33661
8.30112	-0.92644	8.30112	0.33989
8.29916	-0.94606	8.29916	0.33251
8.2972	-0.92943	8.2972	0.34274
8.29524	-0.94637	8.29524	0.31166
8.29329	-0.91192	8.29329	0.34061
8.29133	-0.93752	8.29133	0.32409
8.28938	-0.91011	8.28938	0.3403
8.28743	-0.93291	8.28743	0.36378
8.28547	-0.92574	8.28547	0.34353
8.28352	-0.9268	8.28352	0.35854
8.28157	-0.91361	8.28157	0.35625
8.27962	-0.93735	8.27962	0.35046
8.27767	-0.92893	8.27767	0.34505
8.27573	-0.91701	8.27573	0.35473
8.27378	-0.93322	8.27378	0.35429
8.27183	-0.94135	8.27183	0.34682
8.26989	-0.93219	8.26989	0.33827
8.26794	-0.94917	8.26794	0.3377
8.266	-0.93028	8.266	0.33924
8.26406	-0.94666	8.26406	0.3382
8.26212	-0.9234	8.26212	0.32493
8.26018	-0.93665	8.26018	0.33222
8.25824	-0.92808	8.25824	0.34363
8.2563	-0.92333	8.2563	0.37869
8.25436	-0.95848	8.25436	0.35695
8.25243	-0.94712	8.25243	0.34961
8.25049	-0.92948	8.25049	0.34875
8.24855	-0.93725	8.24855	0.33584
8.24662	-0.93235	8.24662	0.33446
8.24469	-0.95547	8.24469	0.36409
8.24276	-0.94092	8.24276	0.3637
8.24082	-0.93583	8.24082	0.37869
8.23889	-0.91925	8.23889	0.34973
8.23696	-0.93535	8.23696	0.34177
8.23504	-0.93925	8.23504	0.37379
8.23311	-0.93247	8.23311	0.34435
8.23118	-0.93699	8.23118	0.3534
8.22926	-0.92919	8.22926	0.37774
8.22733	-0.92649	8.22733	0.36404
8.22541	-0.92806	8.22541	0.36235
8.22348	-0.965	8.22348	0.35871
8.22156	-0.93573	8.22156	0.36037
8.21964	-0.92263	8.21964	0.3499
8.21772	-0.95482	8.21772	0.34074
8.2158	-0.94509	8.2158	0.37948
8.21388	-0.90695	8.21388	0.37625
8.21196	-0.9199	8.21196	0.35948
8.21005	-0.95747	8.21005	0.34662
8.20813	-0.94722	8.20813	0.33613
8.20621	-0.93317	8.20621	0.35832
8.2043	-0.942	8.2043	0.37685
8.20239	-0.93366	8.20239	0.35924
8.20047	-0.92639	8.20047	0.36812
8.19856	-0.93122	8.19856	0.35688
8.19665	-0.93385	8.19665	0.32947
8.19474	-0.92775	8.19474	0.33721
8.19283	-0.9326	8.19283	0.35417
8.19093	-0.95916	8.19093	0.35861
8.18902	-0.94852	8.18902	0.36706
8.18711	-0.94806	8.18711	0.35014
8.18521	-0.92874	8.18521	0.35509
8.1833	-0.95699	8.1833	0.36296
8.1814	-0.92951	8.1814	0.37345
8.1795	-0.94697	8.1795	0.3575
8.1776	-0.95207	8.1776	0.36226
8.17569	-0.92763	8.17569	0.36863
8.17379	-0.93267	8.17379	0.33861
8.1719	-0.92538	8.1719	0.35094
8.17	-0.92328	8.17	0.38173
8.1681	-0.92019	8.1681	0.36117
8.1662	-0.93887	8.1662	0.32539
8.16431	-0.96606	8.16431	0.33856
8.16241	-0.93708	8.16241	0.35574
8.16052	-0.94859	8.16052	0.37697
8.15863	-0.94492	8.15863	0.37106
8.15673	-0.92758	8.15673	0.3701
8.15484	-0.95252	8.15484	0.37649
8.15295	-0.94003	8.15295	0.36187
8.15106	-0.93588	8.15106	0.37779
8.14917	-0.93293	8.14917	0.36672
8.14729	-0.92492	8.14729	0.38604
8.1454	-0.92386	8.1454	0.3783
8.14351	-0.94396	8.14351	0.34182
8.14163	-0.93836	8.14163	0.34083
8.13974	-0.92367	8.13974	0.35919
8.13786	-0.94837	8.13786	0.3881
8.13598	-0.95059	8.13598	0.37183
8.1341	-0.94767	8.1341	0.37121
8.13222	-0.92077	8.13222	0.36296
8.13034	-0.93412	8.13034	0.36771
8.12846	-0.93202	8.12846	0.35685
8.12658	-0.94444	8.12658	0.36223
8.1247	-0.95918	8.1247	0.37557
8.12283	-0.94719	8.12283	0.37092
8.12095	-0.94355	8.12095	0.36018
8.11908	-0.93064	8.11908	0.37311
8.1172	-0.92058	8.1172	0.38071
8.11533	-0.94919	8.11533	0.39056
8.11346	-0.95776	8.11346	0.39109
8.11159	-0.92767	8.11159	0.38091
8.10972	-0.93592	8.10972	0.37943
8.10785	-0.93925	8.10785	0.36887
8.10598	-0.93571	8.10598	0.35572
8.10411	-0.93356	8.10411	0.40662
8.10224	-0.92912	8.10224	0.36508
8.10038	-0.93211	8.10038	0.36117
8.09851	-0.91978	8.09851	0.38732
8.09665	-0.93349	8.09665	0.36325
8.09478	-0.96032	8.09478	0.35902
8.09292	-0.96008	8.09292	0.36163
8.09106	-0.94497	8.09106	0.36199
8.0892	-0.93219	8.0892	0.39738
8.08734	-0.9579	8.08734	0.37948
8.08548	-0.94584	8.08548	0.35726
8.08362	-0.94068	8.08362	0.38062
8.08176	-0.92842	8.08176	0.37746
8.07991	-0.9526	8.07991	0.38216
8.07805	-0.94758	8.07805	0.39509
8.0762	-0.93206	8.0762	0.4044
8.07434	-0.9386	8.07434	0.40272
8.07249	-0.94649	8.07249	0.37306
8.07064	-0.91534	8.07064	0.40083
8.06879	-0.92425	8.06879	0.38042
8.06693	-0.91631	8.06693	0.37084
8.06509	-0.93556	8.06509	0.40301
8.06324	-0.93998	8.06324	0.37649
8.06139	-0.92673	8.06139	0.37384
8.05954	-0.94425	8.05954	0.39876
8.05769	-0.9395	8.05769	0.38925
8.05585	-0.94519	8.05585	0.38315
8.054	-0.93766	8.054	0.39666
8.05216	-0.90977	8.05216	0.39432
8.05032	-0.92512	8.05032	0.4032
8.04848	-0.92934	8.04848	0.40134
8.04663	-0.92075	8.04663	0.39263
8.04479	-0.94644	8.04479	0.38776
8.04295	-0.93117	8.04295	0.38337
8.04111	-0.92398	8.04111	0.36286
8.03928	-0.93788	8.03928	0.39044
8.03744	-0.95511	8.03744	0.38305
8.0356	-0.93467	8.0356	0.37586
8.03377	-0.9374	8.03377	0.38585
8.03193	-0.93672	8.03193	0.38395
8.0301	-0.9098	8.0301	0.36949
8.02827	-0.94053	8.02827	0.40317
8.02643	-0.93269	8.02643	0.38899
8.0246	-0.9429	8.0246	0.38329
8.02277	-0.93713	8.02277	0.4162
8.02094	-0.92642	8.02094	0.39434
8.01911	-0.91954	8.01911	0.38448
8.01729	-0.93781	8.01729	0.40701
8.01546	-0.94722	8.01546	0.40612
8.01363	-0.92719	8.01363	0.41241
8.01181	-0.9345	8.01181	0.42602
8.00998	-0.96391	8.00998	0.3948
8.00816	-0.94147	8.00816	0.39133
8.00634	-0.94661	8.00634	0.38334
8.00451	-0.91983	8.00451	0.37174
8.00269	-0.94147	8.00269	0.40081
8.00087	-0.93472	8.00087	0.4253
7.99905	-0.93301	7.99905	0.40744
7.99723	-0.91151	7.99723	0.4053
7.99542	-0.93532	7.99542	0.3838
7.9936	-0.94121	7.9936	0.40465
7.99178	-0.93793	7.99178	0.39526
7.98997	-0.95385	7.98997	0.37753
7.98815	-0.91513	7.98815	0.40332
7.98634	-0.94444	7.98634	0.39466
7.98453	-0.93026	7.98453	0.39384
7.98271	-0.93646	7.98271	0.42262
7.9809	-0.9628	7.9809	0.40467
7.97909	-0.92965	7.97909	0.37688
7.97728	-0.902	7.97728	0.39799
7.97547	-0.93291	7.97547	0.40467
7.97366	-0.92116	7.97366	0.40749
7.97186	-0.93443	7.97186	0.39678
7.97005	-0.93983	7.97005	0.41514
7.96825	-0.93026	7.96825	0.40916
7.96644	-0.93793	7.96644	0.42875
7.96464	-0.95701	7.96464	0.42211
7.96283	-0.92133	7.96283	0.3901
7.96103	-0.93742	7.96103	0.38947
7.95923	-0.94169	7.95923	0.38708
7.95743	-0.94336	7.95743	0.39294
7.95563	-0.91066	7.95563	0.38554
7.95383	-0.94794	7.95383	0.40766
7.95203	-0.95764	7.95203	0.41073
7.95023	-0.94685	7.95023	0.40983
7.94844	-0.94743	7.94844	0.40484
7.94664	-0.94121	7.94664	0.40619
7.94485	-0.95093	7.94485	0.4114
7.94305	-0.93033	7.94305	0.40653
7.94126	-0.94603	7.94126	0.41601
7.93947	-0.93824	7.93947	0.40428
7.93767	-0.95827	7.93767	0.43109
7.93588	-0.9579	7.93588	0.40836
7.93409	-0.92693	7.93409	0.39094
7.9323	-0.9379	7.9323	0.39765
7.93052	-0.93486	7.93052	0.40515
7.92873	-0.94806	7.92873	0.39668
7.92694	-0.93074	7.92694	0.4308
7.92515	-0.93243	7.92515	0.38754
7.92337	-0.9269	7.92337	0.40233
7.92158	-0.929	7.92158	0.40855
7.9198	-0.93462	7.9198	0.41208
7.91802	-0.94102	7.91802	0.42723
7.91624	-0.91279	7.91624	0.42971
7.91445	-0.93371	7.91445	0.4017
7.91267	-0.92994	7.91267	0.41273
7.91089	-0.93788	7.91089	0.40267
7.90912	-0.94997	7.90912	0.39859
7.90734	-0.93243	7.90734	0.39714
7.90556	-0.94393	7.90556	0.40233
7.90378	-0.91609	7.90378	0.40018
7.90201	-0.92422	7.90201	0.38737
7.90023	-0.92898	7.90023	0.4074
7.89846	-0.90565	7.89846	0.38966
7.89669	-0.93966	7.89669	0.41102
7.89491	-0.93491	7.89491	0.43533
7.89314	-0.91913	7.89314	0.40392
7.89137	-0.93986	7.89137	0.40544
7.8896	-0.94567	7.8896	0.38727
7.88783	-0.91308	7.88783	0.41196
7.88606	-0.93445	7.88606	0.4134
7.88429	-0.93484	7.88429	0.43594
7.88253	-0.93334	7.88253	0.42523
7.88076	-0.94169	7.88076	0.42542
7.879	-0.93255	7.879	0.42122
7.87723	-0.95117	7.87723	0.42667
7.87547	-0.93834	7.87547	0.41939
7.8737	-0.92775	7.8737	0.40009
7.87194	-0.94348	7.87194	0.40933
7.87018	-0.95344	7.87018	0.43164
7.86842	-0.93911	7.86842	0.42438
7.86666	-0.9531	7.86666	0.40918
7.8649	-0.93988	7.8649	0.42549
7.86314	-0.92391	7.86314	0.42115
7.86138	-0.94782	7.86138	0.42001
7.85963	-0.95549	7.85963	0.41319
7.85787	-0.95387	7.85787	0.41944
7.85612	-0.93662	7.85612	0.44622
7.85436	-0.92594	7.85436	0.42605
7.85261	-0.93074	7.85261	0.39902
7.85086	-0.94384	7.85086	0.39459
7.8491	-0.9476	7.8491	0.38727
7.84735	-0.92813	7.84735	0.4155
7.8456	-0.93703	7.8456	0.44346
7.84385	-0.9434	7.84385	0.43135
7.8421	-0.95679	7.8421	0.39997
7.84036	-0.94649	7.84036	0.41048
7.83861	-0.95486	7.83861	0.41162
7.83686	-0.93527	7.83686	0.44708
7.83512	-0.90369	7.83512	0.42192
7.83337	-0.9338	7.83337	0.43555
7.83163	-0.94285	7.83163	0.43613
7.82988	-0.94917	7.82988	0.40609
7.82814	-0.95132	7.82814	0.4279
7.8264	-0.92319	7.8264	0.42969
7.82466	-0.92434	7.82466	0.43903
7.82292	-0.95436	7.82292	0.44614
7.82118	-0.95761	7.82118	0.41577
7.81944	-0.94835	7.81944	0.40781
7.8177	-0.93624	7.8177	0.41208
7.81596	-0.93947	7.81596	0.42682
7.81423	-0.93305	7.81423	0.42238
7.81249	-0.91288	7.81249	0.42991
7.81076	-0.925	7.81076	0.42535
7.80902	-0.92828	7.80902	0.42568
7.80729	-0.96237	7.80729	0.42928
7.80556	-0.93149	7.80556	0.43442
7.80382	-0.93264	7.80382	0.40884
7.80209	-0.93503	7.80209	0.4231
7.80036	-0.93438	7.80036	0.41415
7.79863	-0.93728	7.79863	0.42453
7.7969	-0.92372	7.7969	0.45958
7.79518	-0.90198	7.79518	0.42103
7.79345	-0.92611	7.79345	0.42363
7.79172	-0.92946	7.79172	0.42703
7.79	-0.91855	7.79	0.40481
7.78827	-0.90717	7.78827	0.44706
7.78655	-0.92565	7.78655	0.44935
7.78482	-0.92765	7.78482	0.44498
7.7831	-0.93708	7.7831	0.46187
7.78138	-0.9318	7.78138	0.43623
7.77966	-0.94065	7.77966	0.43939
7.77794	-0.9243	7.77794	0.45365
7.77622	-0.95552	7.77622	0.43823
7.7745	-0.93385	7.7745	0.41422
7.77278	-0.93889	7.77278	0.43251
7.77106	-0.93252	7.77106	0.45698
7.76935	-0.9297	7.76935	0.42966
7.76763	-0.93342	7.76763	0.43567
7.76592	-0.94065	7.76592	0.43654
7.7642	-0.94985	7.7642	0.41869
7.76249	-0.9442	7.76249	0.42086
7.76078	-0.93059	7.76078	0.44045
7.75906	-0.93153	7.75906	0.45727
7.75735	-0.93829	7.75735	0.40843
7.75564	-0.92736	7.75564	0.41659
7.75393	-0.95824	7.75393	0.43355
7.75222	-0.95272	7.75222	0.44194
7.75051	-0.97298	7.75051	0.45719
7.74881	-0.94155	7.74881	0.43587
7.7471	-0.92828	7.7471	0.4424
7.74539	-0.93016	7.74539	0.44983
7.74369	-0.9482	7.74369	0.46354
7.74198	-0.92425	7.74198	0.4495
7.74028	-0.91175	7.74028	0.44453
7.73858	-0.9573	7.73858	0.44361
7.73688	-0.92369	7.73688	0.45046
[truncated: 28,003 more rows]

## Sheet: Figure 3c
The XPS spectra of Eu 3d of EuTTA and EuTTA-350.
	EuTTA		EuTTA-350
Binding Energy (eV)	Intensity	Binding Energy (eV)	Intensity
1178.1	22049.7	1178.15	25804.2
1178.05	22058.8	1178.1	25952
1178	22057.4	1178.05	25956.2
1177.95	21991.1	1178	26082.4
1177.9	21983.9	1177.95	26000.4
1177.85	22228.1	1177.9	25564.3
1177.8	21949.8	1177.85	25905.7
1177.75	22045.2	1177.8	25860.3
1177.7	22109.6	1177.75	25925.3
1177.65	22161.1	1177.7	25823.3
1177.6	22244.4	1177.65	25885.8
1177.55	22007.8	1177.6	25528.8
1177.5	22034.7	1177.55	25813.2
1177.45	22201.2	1177.5	25985.3
1177.4	22124.2	1177.45	25968
1177.35	21960.3	1177.4	25992.4
1177.3	21934.9	1177.35	25860.8
1177.25	22017.5	1177.3	25808.8
1177.2	22074.5	1177.25	25863.3
1177.15	22085.4	1177.2	25747.4
1177.1	21988	1177.15	25820.2
1177.05	22116.3	1177.1	25821.4
1177	22144.9	1177.05	25786.4
1176.95	21886.2	1177	25622.4
1176.9	21961.1	1176.95	25755.7
1176.85	21939.3	1176.9	25960.8
1176.8	21993.9	1176.85	25782.8
1176.75	22153.5	1176.8	25732.6
1176.7	22089.8	1176.75	25752.4
1176.65	21932.1	1176.7	25730.5
1176.6	21909.5	1176.65	25926.6
1176.55	21991.7	1176.6	25963.1
1176.5	22049.7	1176.55	25887.5
1176.45	21885.2	1176.5	25764.2
1176.4	21914.3	1176.45	25815.7
1176.35	22028.5	1176.4	25704.4
1176.3	22063.3	1176.35	25792
1176.25	22153.4	1176.3	25827.5
1176.2	21970.1	1176.25	25683.8
1176.15	22102.2	1176.2	25853.6
1176.1	22117.8	1176.15	25554.3
1176.05	21974.2	1176.1	25548.8
1176	22075.6	1176.05	25497.8
1175.95	22027.5	1176	25676.2
1175.9	22096	1175.95	25679.8
1175.85	21952.4	1175.9	25729.7
1175.8	21938.3	1175.85	25754.8
1175.75	21968.7	1175.8	25772.3
1175.7	21999.5	1175.75	25788.1
1175.65	22030.6	1175.7	25604
1175.6	22046.1	1175.65	25634.2
1175.55	21850	1175.6	25658.6
1175.5	21943.9	1175.55	25547
1175.45	22110.7	1175.5	25523.3
1175.4	21759.7	1175.45	25901.2
1175.35	22101.9	1175.4	25618.9
1175.3	22074.4	1175.35	25886.1
1175.25	22030.7	1175.3	25689.2
1175.2	22040.5	1175.25	25639.1
1175.15	21835.5	1175.2	25765.9
1175.1	22159.2	1175.15	25863.1
1175.05	22057.8	1175.1	25598.9
1175	22038.4	1175.05	25578.6
1174.95	22087.2	1175	25529.7
1174.9	22138.6	1174.95	25498.4
1174.85	22081.6	1174.9	25560.5
1174.8	22033.2	1174.85	25524.1
1174.75	21906.2	1174.8	25502.1
1174.7	22193.5	1174.75	25531.1
1174.65	22007.5	1174.7	25534.3
1174.6	22028.8	1174.65	25671.5
1174.55	22072	1174.6	25410
1174.5	21934	1174.55	25602.7
1174.45	22132	1174.5	25611
1174.4	21972.1	1174.45	25596.8
1174.35	22149.9	1174.4	25549.1
1174.3	22109.6	1174.35	25622.8
1174.25	22050.6	1174.3	25636.4
1174.2	21905.6	1174.25	25534.7
1174.15	22180.9	1174.2	25367
1174.1	22119.8	1174.15	25383.3
1174.05	21940.9	1174.1	25374.4
1174	21877.2	1174.05	25515.7
1173.95	22172.7	1174	25635.3
1173.9	21996.3	1173.95	25606.2
1173.85	22105.3	1173.9	25667.8
1173.8	22035.8	1173.85	25610.3
1173.75	21987.5	1173.8	25639.4
1173.7	21931.1	1173.75	25507.4
1173.65	21986.8	1173.7	25363.6
1173.6	21932.3	1173.65	25571.9
1173.55	21899.9	1173.6	25542.6
1173.5	21933.9	1173.55	25376.1
1173.45	22004.6	1173.5	25429.2
1173.4	21947.7	1173.45	25469.3
1173.35	22103.8	1173.4	25374.9
1173.3	22154	1173.35	25511.4
1173.25	22055.8	1173.3	25610.9
1173.2	22059.9	1173.25	25779.7
1173.15	22069.6	1173.2	25646.2
1173.1	21956	1173.15	25542.7
1173.05	21937.2	1173.1	25493.2
1173	22227.1	1173.05	25546.9
1172.95	22066.9	1173	25629.6
1172.9	22043.9	1172.95	25411.2
1172.85	22010.4	1172.9	25460.3
1172.8	22231.9	1172.85	25545.3
1172.75	22123.7	1172.8	25650.6
1172.7	22016.9	1172.75	25471.7
1172.65	22059.1	1172.7	25426.5
1172.6	22001.3	1172.65	25484.3
1172.55	21978.5	1172.6	25425.7
1172.5	22019.6	1172.55	25553.8
1172.45	21890.4	1172.5	25565.9
1172.4	22193.8	1172.45	25471.8
1172.35	22095.8	1172.4	25366.6
1172.3	22255.3	1172.35	25540.9
1172.25	22097.1	1172.3	25364
1172.2	21975.3	1172.25	25418.3
1172.15	22004.4	1172.2	25329.6
1172.1	22036	1172.15	25466.2
1172.05	22185.8	1172.1	25408.9
1172	22253.2	1172.05	25337.5
1171.95	21989.4	1172	25553.8
1171.9	22020	1171.95	25506.5
1171.85	22198.4	1171.9	25408.9
1171.8	22327.6	1171.85	25271.7
1171.75	22237.2	1171.8	25365.1
1171.7	22026.9	1171.75	25548
1171.65	22039.5	1171.7	25476.6
1171.6	22043.8	1171.65	25314.4
1171.55	22159.4	1171.6	25320.7
1171.5	22241.5	1171.55	25283.7
1171.45	22253.2	1171.5	25563
1171.4	22278.2	1171.45	25578
1171.35	22312	1171.4	25402.3
1171.3	22307.4	1171.35	25246.3
1171.25	22213.4	1171.3	25526.8
1171.2	22173	1171.25	25769.7
1171.15	22031	1171.2	25510.2
1171.1	22030.8	1171.15	25398.6
1171.05	22247.1	1171.1	25448.8
1171	22058.7	1171.05	25409.2
1170.95	21994.8	1171	25205
1170.9	22099	1170.95	25368.8
1170.85	22237.7	1170.9	25396.1
1170.8	22217.5	1170.85	25360.4
1170.75	22173.5	1170.8	25429.4
1170.7	22271.7	1170.75	25513.6
1170.65	22201.2	1170.7	25495.1
1170.6	22041	1170.65	25409.3
1170.55	22159.6	1170.6	25463.3
1170.5	22237.9	1170.55	25344.3
1170.45	22320.9	1170.5	25604.6
1170.4	22274.7	1170.45	25516.6
1170.35	22247.2	1170.4	25460.1
1170.3	22365.4	1170.35	25400.5
1170.25	22472.8	1170.3	25613.6
1170.2	22296.1	1170.25	25814
1170.15	22294.2	1170.2	25742.4
1170.1	22479.9	1170.15	25748.1
1170.05	22428.8	1170.1	25467.9
1170	22479.2	1170.05	25803.1
1169.95	22278.6	1170	25662.4
1169.9	22406.8	1169.95	25668.8
1169.85	22455.6	1169.9	25678.6
1169.8	22532.8	1169.85	25681.7
1169.75	22422.8	1169.8	25629.7
1169.7	22546.7	1169.75	25875.3
1169.65	22587.3	1169.7	25644.9
1169.6	22514.7	1169.65	25434.8
1169.55	22659.7	1169.6	25631.6
1169.5	22508.1	1169.55	25543.5
1169.45	22600.5	1169.5	25637.6
1169.4	22669	1169.45	25810.9
1169.35	22752.9	1169.4	25724.2
1169.3	22717.8	1169.35	25620.9
1169.25	22812.5	1169.3	25769.8
1169.2	22793.7	1169.25	25766.4
1169.15	22787.9	1169.2	25766.5
1169.1	22764.7	1169.15	25693.3
1169.05	22837.5	1169.1	25903.9
1169	22918.9	1169.05	26078
1168.95	23063.9	1169	26170.9
1168.9	22997.9	1168.95	25951.7
1168.85	23070.2	1168.9	26078.5
1168.8	23125	1168.85	26097.6
1168.75	22931.2	1168.8	26205.5
1168.7	23049.6	1168.75	26257.6
1168.65	23098.3	1168.7	26012.8
1168.6	23048.7	1168.65	25973.6
1168.55	23035.8	1168.6	26252.3
1168.5	23081.8	1168.55	26336.7
1168.45	23104.8	1168.5	26246.7
1168.4	23210.1	1168.45	26252.7
1168.35	23326	1168.4	26180.4
1168.3	23301.7	1168.35	26348.6
1168.25	23165.6	1168.3	26472.9
1168.2	23164.3	1168.25	26407.8
1168.15	23067.4	1168.2	26447.9
1168.1	23351.2	1168.15	26303.4
1168.05	23404.8	1168.1	26268.2
1168	23396.2	1168.05	26648.9
1167.95	23319	1168	26612.1
1167.9	23146.8	1167.95	26384.2
1167.85	23299.8	1167.9	26461.1
1167.8	23416.7	1167.85	26469.9
1167.75	23440.1	1167.8	26581.6
1167.7	23532	1167.75	26638.6
1167.65	23449.9	1167.7	26677.2
1167.6	23423.6	1167.65	26544.3
1167.55	23486.1	1167.6	26393.6
1167.5	23442.7	1167.55	26555.3
1167.45	23298.8	1167.5	26674.3
1167.4	23546	1167.45	26471.3
1167.35	23503	1167.4	26771.9
1167.3	23619.5	1167.35	26706.1
1167.25	23587.1	1167.3	26766.7
1167.2	23733.7	1167.25	26532.1
1167.15	23567.7	1167.2	26752.3
1167.1	23556	1167.15	26823.9
1167.05	23721.9	1167.1	26715.8
1167	23528	1167.05	26612.7
1166.95	23548.2	1167	26531.6
1166.9	23746.8	1166.95	26808.4
1166.85	23942.2	1166.9	26818.3
1166.8	23909.2	1166.85	26972.4
1166.75	23903	1166.8	27070.9
1166.7	23897.3	1166.75	26873.3
1166.65	24025.8	1166.7	27065.5
1166.6	24025.6	1166.65	27330.7
1166.55	23926.6	1166.6	27106.6
1166.5	24255.7	1166.55	26947.9
1166.45	24239.3	1166.5	27243.9
1166.4	24161.8	1166.45	27140
1166.35	24093.9	1166.4	27264.2
1166.3	24126.2	1166.35	27183.4
1166.25	24059.4	1166.3	27546.1
1166.2	24142.2	1166.25	27379.7
1166.15	24537	1166.2	27514.1
1166.1	24659.8	1166.15	27436.6
1166.05	24386.7	1166.1	27517
1166	24593.7	1166.05	27501.8
1165.95	24595.4	1166	27612.9
1165.9	24675.4	1165.95	27654.6
1165.85	24639.5	1165.9	27631.2
1165.8	24630.5	1165.85	27500.9
1165.75	24573.4	1165.8	27593
1165.7	24671.4	1165.75	27651.6
1165.65	24952.7	1165.7	27879.4
1165.6	24815.1	1165.65	27859.3
1165.55	24698.6	1165.6	28076.2
1165.5	24692.6	1165.55	28007.5
1165.45	24762.5	1165.5	27807.1
1165.4	24650.7	1165.45	28029.2
1165.35	24700.1	1165.4	28105
1165.3	24767.9	1165.35	28120.1
1165.25	24780.2	1165.3	27949.1
1165.2	24736.2	1165.25	28162.1
1165.15	24918.2	1165.2	28125.1
1165.1	24566.8	1165.15	28129.4
1165.05	24475.2	1165.1	28172
1165	24561.4	1165.05	28134.6
1164.95	24529.2	1165	28243.5
1164.9	24580.8	1164.95	28034.7
1164.85	24509	1164.9	28116.7
1164.8	24346.7	1164.85	27877.3
1164.75	24358.8	1164.8	28127.2
1164.7	24412.4	1164.75	28058.1
1164.65	24343.8	1164.7	28075.3
1164.6	24341.9	1164.65	28078.5
1164.55	24438	1164.6	27954.2
1164.5	24407.5	1164.55	27909
1164.45	24316	1164.5	27874.4
1164.4	24289.9	1164.45	27571.3
1164.35	24273.9	1164.4	27519.8
1164.3	23951	1164.35	27499.6
1164.25	24090.1	1164.3	27492
1164.2	23992.9	1164.25	27494.8
1164.15	23926.6	1164.2	27491
1164.1	23907.1	1164.15	27670.5
1164.05	23905.8	1164.1	27218.7
1164	23763.5	1164.05	27449.6
1163.95	23751.2	1164	27349.5
1163.9	23719.5	1163.95	27357.2
1163.85	23539.8	1163.9	27437.6
1163.8	23607.5	1163.85	27174.9
1163.75	23522.6	1163.8	27425.7
1163.7	23464.3	1163.75	27001.8
1163.65	23251.2	1163.7	27159.1
1163.6	23392.1	1163.65	27165.8
1163.55	23230.4	1163.6	26999.8
1163.5	23553.8	1163.55	26874.3
1163.45	23386.4	1163.5	27058.7
1163.4	23212	1163.45	27109.3
1163.35	22947.8	1163.4	26895.8
1163.3	22971	1163.35	26730.3
1163.25	22976.3	1163.3	26798.2
1163.2	22853.3	1163.25	26565.8
1163.15	22942.4	1163.2	26642.2
1163.1	22920.5	1163.15	26381.4
1163.05	22944.4	1163.1	26450.1
1163	22798.3	1163.05	26440.2
1162.95	22736.6	1163	26436
1162.9	22657.5	1162.95	26424.5
1162.85	22659.1	1162.9	26308.6
1162.8	22763.2	1162.85	26232.5
1162.75	22588.1	1162.8	26264.2
1162.7	22489.8	1162.75	26306.9
1162.65	22565	1162.7	26116.2
1162.6	22425.3	1162.65	26037.7
1162.55	22443.9	1162.6	26090.1
1162.5	22569.6	1162.55	25904.3
1162.45	22531.3	1162.5	25981.5
1162.4	22466.9	1162.45	25807.1
1162.35	22294.3	1162.4	25908
1162.3	22381.5	1162.35	25784.8
1162.25	22376.6	1162.3	25636.3
1162.2	22486.9	1162.25	25783.1
1162.15	22489.1	1162.2	25706.8
1162.1	22096.1	1162.15	25605.5
1162.05	22196.6	1162.1	25493
1162	22256.2	1162.05	25537.7
1161.95	22242.1	1162	25615.2
1161.9	22233.5	1161.95	25331.4
1161.85	22158.6	1161.9	25260.4
1161.8	22191.4	1161.85	25527.8
1161.75	22208.7	1161.8	25421
1161.7	22057.1	1161.75	25467.2
1161.65	21848.4	1161.7	25241
1161.6	21884.6	1161.65	25379.3
1161.55	22016.3	1161.6	25460.8
1161.5	21736.3	1161.55	25347.2
1161.45	21833.2	1161.5	25364.4
1161.4	21742.5	1161.45	25057.2
1161.35	21901.6	1161.4	25246.6
1161.3	22057.9	1161.35	25160.9
1161.25	21991.3	1161.3	25230
1161.2	21866.4	1161.25	25067.2
1161.15	21843.9	1161.2	24966.6
1161.1	21712.3	1161.15	25016.2
1161.05	22008.2	1161.1	25001.5
1161	21721.3	1161.05	24749.3
1160.95	21656.3	1161	24942.8
1160.9	21712.6	1160.95	24936.4
1160.85	21773	1160.9	24789.8
1160.8	21603.6	1160.85	25083.3
1160.75	21544.1	1160.8	25150.3
1160.7	21649.3	1160.75	24974.6
1160.65	21681.2	1160.7	24829.1
1160.6	21811.2	1160.65	24769.6
1160.55	21806.2	1160.6	24860.9
1160.5	21579.8	1160.55	24905.9
1160.45	21750.6	1160.5	24783
1160.4	21775.2	1160.45	24724.9
1160.35	21759.9	1160.4	24801.7
1160.3	21751	1160.35	24601.7
1160.25	21705.1	1160.3	24509.8
1160.2	21711.5	1160.25	24508.3
1160.15	21585.6	1160.2	24492.9
1160.1	21605	1160.15	24459.2
1160.05	21661.2	1160.1	24665.3
1160	21619.8	1160.05	24815.2
1159.95	21619.8	1160	24733.4
1159.9	21468.7	1159.95	24682.8
1159.85	21609	1159.9	24577
1159.8	21555.5	1159.85	24401.4
1159.75	21693.1	1159.8	24635.5
1159.7	21567.4	1159.75	24773.5
1159.65	21425.8	1159.7	24822.4
1159.6	21563.1	1159.65	24833.6
1159.55	21658.6	1159.6	24550.1
1159.5	21638	1159.55	24339.8
1159.45	21515.9	1159.5	24342.8
1159.4	21620.4	1159.45	24410.8
1159.35	21649.3	1159.4	24688.9
1159.3	21570.2	1159.35	24568.6
1159.25	21802.5	1159.3	24411
1159.2	21828.9	1159.25	24609.7
1159.15	21663.1	1159.2	24461.3
1159.1	21649.3	1159.15	24573.2
1159.05	21755.1	1159.1	24599.5
1159	21638.9	1159.05	24617.7
1158.95	21467.7	1159	24654.8
1158.9	21743.1	1158.95	24611.2
1158.85	21712.9	1158.9	24431.3
1158.8	21539.8	1158.85	24703
1158.75	21578.1	1158.8	24637.2
1158.7	21565.5	1158.75	24708.2
1158.65	21544.3	1158.7	24976.4
1158.6	21681.4	1158.65	24677.3
1158.55	21555.8	1158.6	24679
1158.5	21659.8	1158.55	24697.7
1158.45	21663.6	1158.5	24757.1
1158.4	21550.8	1158.45	24796.2
1158.35	21728.5	1158.4	24579.4
1158.3	21882.4	1158.35	24757.1
1158.25	21636.7	1158.3	24783
1158.2	21646.4	1158.25	24748.2
1158.15	21645.3	1158.2	24909.1
1158.1	21779.7	1158.15	24891.8
1158.05	21558.1	1158.1	24882.1
1158	21678.8	1158.05	24869
1157.95	21555.3	1158	24657.9
1157.9	21690.3	1157.95	24640
1157.85	21803.6	1157.9	24498.2
1157.8	21659.1	1157.85	24720.8
1157.75	21694.9	1157.8	24758.6
1157.7	21895	1157.75	24916.4
1157.65	21706.4	1157.7	24797
1157.6	21634.6	1157.65	24586.8
1157.55	21836	1157.6	24674.5
1157.5	21646.2	1157.55	24561.7
1157.45	21675.7	1157.5	24771
1157.4	21733.1	1157.45	24760.6
1157.35	21726.5	1157.4	24871.4
1157.3	21640.8	1157.35	24974.5
1157.25	21837.5	1157.3	24812.7
1157.2	21829.5	1157.25	24704
1157.15	21688.7	1157.2	24611
1157.1	21706.7	1157.15	24836
1157.05	21524.8	1157.1	24789.9
1157	21627.7	1157.05	24891.6
1156.95	21664.4	1157	24779
1156.9	21788.6	1156.95	24770.8
1156.85	21716.6	1156.9	24667.8
1156.8	21685.5	1156.85	24715.3
1156.75	21893.8	1156.8	24785.2
1156.7	21731.5	1156.75	24752.9
1156.65	21631.9	1156.7	24846.4
1156.6	21462.1	1156.65	24824.8
1156.55	21564	1156.6	24584.7
1156.5	21755.6	1156.55	24678.1
1156.45	21668.8	1156.5	24861.8
1156.4	21710.2	1156.45	24850
1156.35	21747.5	1156.4	24935.6
1156.3	21534.3	1156.35	24799.4
1156.25	21460.4	1156.3	24593.4
1156.2	21585.8	1156.25	24943.5
1156.15	21426.2	1156.2	24616.5
1156.1	21566.2	1156.15	24660.9
1156.05	21574.5	1156.1	24553.8
1156	21439.6	1156.05	24763.9
1155.95	21469.9	1156	24579.6
1155.9	21362.8	1155.95	24813.8
1155.85	21435.6	1155.9	24634.1
1155.8	21498.8	1155.85	24647.8
1155.75	21545.9	1155.8	24585.6
1155.7	21515.7	1155.75	24538.7
1155.65	21512.8	1155.7	24600.1
1155.6	21606.6	1155.65	24527.8
1155.55	21522.6	1155.6	24479.1
1155.5	21440.7	1155.55	24616.2
1155.45	21409.7	1155.5	24550.3
1155.4	21220.4	1155.45	24422.7
1155.35	21527.6	1155.4	24507.6
1155.3	21341.9	1155.35	24631
1155.25	21427.3	1155.3	24470.1
1155.2	21438.4	1155.25	24503.2
1155.15	21326.1	1155.2	24165.9
1155.1	21445	1155.15	24348.5
1155.05	21360.2	1155.1	24330
1155	21050.2	1155.05	24440.7
1154.95	21230.3	1155	24559.8
1154.9	21264.7	1154.95	24372.7
1154.85	21327.5	1154.9	24243.5
1154.8	21346.3	1154.85	24350.2
1154.75	21365.6	1154.8	24272.1
1154.7	21272.2	1154.75	24229.9
1154.65	21193	1154.7	24355.3
1154.6	21281	1154.65	24102.4
1154.55	21291	1154.6	24025
1154.5	21189.4	1154.55	24146.5
1154.45	21250.8	1154.5	24264.6
1154.4	21058.9	1154.45	24140.2
1154.35	21163.7	1154.4	23997
1154.3	21193.3	1154.35	24218
1154.25	21257.1	1154.3	24303.3
1154.2	21162	1154.25	24146.8
1154.15	21077.9	1154.2	24199.4
1154.1	21134	1154.15	24305.3
1154.05	21022.8	1154.1	24257.9
1154	21203.3	1154.05	24337.4
1153.95	21185.8	1154	24156.1
1153.9	21154.4	1153.95	24108.3
1153.85	21027.8	1153.9	24118.6
1153.8	20893	1153.85	23856.3
1153.75	21083.4	1153.8	23805.2
1153.7	21016.1	1153.75	23977.8
1153.65	21092.9	1153.7	24007.3
1153.6	20952.1	1153.65	23974.9
1153.55	21014.7	1153.6	24052.4
1153.5	20838.1	1153.55	24047
1153.45	20882.2	1153.5	23701.3
1153.4	20961.4	1153.45	23766.5
1153.35	20869.4	1153.4	23851.9
1153.3	20903	1153.35	23942.8
1153.25	20893.5	1153.3	23850.2
1153.2	20888.2	1153.25	23749.6
1153.15	20839.9	1153.2	23694.5
1153.1	20770.8	1153.15	23805.7
1153.05	20796.4	1153.1	23728.4
1153	21027.2	1153.05	23652.1
1152.95	20932.9	1153	23886.1
1152.9	20770	1152.95	23746.4
1152.85	20821.7	1152.9	23722.9
1152.8	20610	1152.85	23432.6
1152.75	20633.4	1152.8	23434.1
1152.7	20693.9	1152.75	23528.5
1152.65	20595.6	1152.7	23640.4
1152.6	20756.7	1152.65	23365.9
1152.55	20757.4	1152.6	23532.4
1152.5	20641.5	1152.55	23610.4
1152.45	20661.8	1152.5	23419.3
1152.4	20667.2	1152.45	23246.4
1152.35	20729.5	1152.4	23373.3
1152.3	20583.3	1152.35	23214.5
1152.25	20518.9	1152.3	23407.1
1152.2	20528.9	1152.25	23336.7
1152.15	20586.2	1152.2	23314.8
1152.1	20617.3	1152.15	23225.5
1152.05	20633.6	1152.1	23407.9
1152	20558.9	1152.05	23146.9
1151.95	20502.7	1152	23171.1
1151.9	20493.2	1151.95	23402.5
1151.85	20501.6	1151.9	23367.9
1151.8	20493.2	1151.85	23233
1151.75	20482.6	1151.8	23160.6
1151.7	20514.4	1151.75	23079.2
1151.65	20345.8	1151.7	23382.1
1151.6	20544.4	1151.65	23471.1
1151.55	20430.2	1151.6	23326.7
1151.5	20366	1151.55	23301
1151.45	20282.4	1151.5	23213.8
1151.4	20504.2	1151.45	23176.1
1151.35	20435.8	1151.4	23019.3
1151.3	20351.1	1151.35	22914
1151.25	20542.6	1151.3	23137.5
1151.2	20459.4	1151.25	23224.8
1151.15	20379.8	1151.2	23288.9
1151.1	20470.9	1151.15	23244.8
1151.05	20406.9	1151.1	23119.1
1151	20545.8	1151.05	23048.3
1150.95	20399.6	1151	23250.3
1150.9	20396.4	1150.95	22994.9
1150.85	20519.9	1150.9	23053.6
1150.8	20394.9	1150.85	23073
1150.75	20340.6	1150.8	23348
1150.7	20282.3	1150.75	23321.1
1150.65	20296.9	1150.7	23079.4
1150.6	20348.7	1150.65	23059.9
1150.55	20416.8	1150.6	23088.5
1150.5	20363.1	1150.55	23236.3
1150.45	20363.2	1150.5	23091
1150.4	20381.8	1150.45	23087.6
1150.35	20412.7	1150.4	23120.1
1150.3	20331.4	1150.35	23013.2
1150.25	20196.8	1150.3	23141.6
1150.2	20340.4	1150.25	23044.2
1150.15	20314	1150.2	22862.7
1150.1	20106.4	1150.15	22980.6
1150.05	20311.1	1150.1	23174.5
1150	20209.6	1150.05	23049.7
1149.95	20239.7	1150	23042.8
1149.9	20432.2	1149.95	22948.4
1149.85	20272.3	1149.9	23004.3
1149.8	20287.2	1149.85	23055.8
1149.75	20292.8	1149.8	23157.7
1149.7	20172.1	1149.75	23078.2
1149.65	20265.7	1149.7	22743.9
1149.6	20177.5	1149.65	22671.7
1149.55	20177.3	1149.6	22921.2
1149.5	20271.9	1149.55	22895.7
1149.45	20235.9	1149.5	23138.2
1149.4	20335.2	1149.45	23038.1
1149.35	20446.1	1149.4	22903.4
1149.3	20219.4	1149.35	22982.9
1149.25	20045.7	1149.3	23020
1149.2	20071.9	1149.25	22789.9
1149.15	20185.9	1149.2	22875.2
1149.1	20238.2	1149.15	22845.6
1149.05	20177.6	1149.1	22919
1149	20137	1149.05	22917.8
1148.95	20268.4	1149	22799.5
1148.9	20149.6	1148.95	22589.6
1148.85	20152.8	1148.9	22805.7
1148.8	20121.7	1148.85	22824.8
1148.75	20185.3	1148.8	22886.2
1148.7	20174.5	1148.75	22932.4
1148.65	20068.8	1148.7	22673.6
1148.6	20292.3	1148.65	22633.3
1148.55	20136.5	1148.6	22633.3
1148.5	20254.3	1148.55	22787
1148.45	20006.4	1148.5	22631.2
1148.4	20178.5	1148.45	22781.6
1148.35	20101.6	1148.4	22912.5
1148.3	20085.2	1148.35	22816.6
1148.25	20085.7	1148.3	22687.1
1148.2	20226	1148.25	22620.5
1148.15	19992.8	1148.2	22566.8
1148.1	20224.1	1148.15	22578.4
1148.05	20222.4	1148.1	22713.2
1148	20180.3	1148.05	22609.9
1147.95	20187.1	1148	22733.3
1147.9	20107.8	1147.95	22667.7
1147.85	20177.6	1147.9	22555.4
1147.8	19949.7	1147.85	22591.1
1147.75	19888.3	1147.8	22713.2
1147.7	20062.6	1147.75	22561.2
1147.65	20119.1	1147.7	22666.8
1147.6	20076.1	1147.65	22499.6
1147.55	20098	1147.6	22568.4
1147.5	20170.9	1147.55	22498.2
1147.45	20051.7	1147.5	22518.6
1147.4	20165.6	1147.45	22680.9
1147.35	19896.1	1147.4	22625
1147.3	19944.3	1147.35	22717.8
1147.25	20013.6	1147.3	22636.3
1147.2	20091.9	1147.25	22745.2
1147.15	20163.6	1147.2	22781.2
1147.1	19919.6	1147.15	22683.1
1147.05	20075.2	1147.1	22697.5
1147	20117.6	1147.05	22517.7
1146.95	20012.8	1147	22399.2
1146.9	20057.9	1146.95	22524.9
1146.85	20138.5	1146.9	22547.4
1146.8	20011.5	1146.85	22345.4
1146.75	20001	1146.8	22396
1146.7	19971.4	1146.75	22355.8
1146.65	20059.2	1146.7	22569.5
1146.6	19952.4	1146.65	22529.6
1146.55	20083.1	1146.6	22558.6
1146.5	20153.3	1146.55	22471.2
1146.45	20335.2	1146.5	22471.6
1146.4	20125.9	1146.45	22544.5
1146.35	20015.5	1146.4	22523.1
1146.3	20031.3	1146.35	22446.7
1146.25	20317.3	1146.3	22532.8
1146.2	20105.8	1146.25	22603.4
1146.15	20039.1	1146.2	22709.4
1146.1	20078	1146.15	22391
1146.05	20258.7	1146.1	22387.2
1146	20074.5	1146.05	22355.5
1145.95	20092.6	1146	22365.1
1145.9	20149.7	1145.95	22338.6
1145.85	20089	1145.9	22403.3
1145.8	20067.5	1145.85	22252
1145.75	20050.6	1145.8	22633.1
1145.7	20006.8	1145.75	22343.8
1145.65	20146.7	1145.7	22367.3
1145.6	19998.3	1145.65	22428.4
1145.55	20170.2	1145.6	22482.6
1145.5	20128.3	1145.55	22559.4
1145.45	20080.1	1145.5	22388.7
1145.4	20212	1145.45	22404
1145.35	20277.5	1145.4	22437.6
1145.3	20118.3	1145.35	22384.6
1145.25	20216.5	1145.3	22492.4
1145.2	20180.8	1145.25	22505.5
1145.15	20144.1	1145.2	22338.7
1145.1	20262.5	1145.15	22349.3
1145.05	20137.4	1145.1	22399.9
1145	20120.6	1145.05	22436.3
1144.95	20219.8	1145	22584.7
1144.9	20098.6	1144.95	22550.8
1144.85	20155.5	1144.9	22396.7
1144.8	20356.1	1144.85	22417.1
1144.75	20456.8	1144.8	22499.7
1144.7	20340.8	1144.75	22435
1144.65	20358.8	1144.7	22465
1144.6	20075.9	1144.65	22379.9
1144.55	20207.1	1144.6	22453.4
1144.5	20321.6	1144.55	22378.1
1144.45	20154.6	1144.5	22452.6
1144.4	20273.1	1144.45	22507.4
1144.35	20205.4	1144.4	22401.7
1144.3	20342.6	1144.35	22444.8
1144.25	20292.2	1144.3	22395.2
1144.2	20244.4	1144.25	22611.7
1144.15	20173.8	1144.2	22677.2
1144.1	20233.3	1144.15	22489.8
1144.05	20363.6	1144.1	22653.5
1144	20407	1144.05	22594
1143.95	20255.3	1144	22275.7
1143.9	20258.1	1143.95	22440.1
1143.85	20212.9	1143.9	22273.1
1143.8	20337.7	1143.85	22463.8
1143.75	20241.7	1143.8	22474.7
1143.7	20157.2	1143.75	22376.9
1143.65	20096.1	1143.7	22445
1143.6	20209.8	1143.65	22486.4
1143.55	20254.7	1143.6	22460.9
1143.5	20337.4	1143.55	22272.9
1143.45	20173.8	1143.5	22304.3
1143.4	20327.1	1143.45	22274.9
1143.35	20191	1143.4	22540.4
1143.3	20103.5	1143.35	22652.2
1143.25	20102.4	1143.3	22438.7
1143.2	20360.2	1143.25	22373.4
1143.15	20195.8	1143.2	22472.2
1143.1	20122.3	1143.15	22375.7
1143.05	20092.9	1143.1	22117
1143	20103.3	1143.05	22280.6
1142.95	20085.7	1143	22181.5
1142.9	20104.6	1142.95	22028
1142.85	19985.8	1142.9	22035.6
1142.8	19969.6	1142.85	22079.8
1142.75	20075.7	1142.8	22182.3
1142.7	19934.1	1142.75	22136.3
1142.65	20001.5	1142.7	22232.4
1142.6	19906.8	1142.65	22165.1
1142.55	20029	1142.6	22059.1
1142.5	19934.8	1142.55	21994.2
1142.45	19878.8	1142.5	21987.1
1142.4	19998.9	1142.45	21933.2
1142.35	19876.1	1142.4	22071.5
1142.3	20043.1	1142.35	22039.1
1142.25	19873	1142.3	21827.3
1142.2	19726.1	1142.25	21994.1
1142.15	19768.4	1142.2	21928
1142.1	19866.8	1142.15	21907.3
1142.05	19851.9	1142.1	22058.9
1142	19766.3	1142.05	21790.1
1141.95	19858.1	1142	21625.1
1141.9	19840.6	1141.95	21674.4
1141.85	19943	1141.9	21915.8
1141.8	19833	1141.85	21836.2
1141.75	19858.9	1141.8	21778.1
1141.7	19728.9	1141.75	21728
1141.65	19840.8	1141.7	21624.1
1141.6	19852.6	1141.65	21923.1
1141.55	19801	1141.6	21851.9
1141.5	19710.2	1141.55	21811.2
1141.45	19704	1141.5	21774.4
1141.4	19776.2	1141.45	21653.8
1141.35	19848.4	1141.4	21623.5
1141.3	19637.8	1141.35	21500.8
1141.25	19558.8	1141.3	21506.6
1141.2	19851.8	1141.25	21660.2
1141.15	19924.8	1141.2	21607.2
1141.1	19970.7	1141.15	21665.8
1141.05	19793.7	1141.1	21640.6
1141	19752.7	1141.05	21624.9
1140.95	19821.5	1141	21708.8
1140.9	19835.1	1140.95	21628.9
1140.85	19959.7	1140.9	21817.4
1140.8	19837.9	1140.85	21703.4
1140.75	19738.5	1140.8	21529
1140.7	19918.6	1140.75	21714.2
1140.65	19948.6	1140.7	21520.9
1140.6	19871	1140.65	21450.8
1140.55	19696	1140.6	21651.5
1140.5	19763.6	1140.55	21661.9
1140.45	19869.4	1140.5	21705.7
1140.4	19883.9	1140.45	21698.6
1140.35	19665.5	1140.4	21762.5
1140.3	19769.4	1140.35	21708.1
1140.25	19855.5	1140.3	21776.8
1140.2	19846.1	1140.25	21859.7
1140.15	19977.3	1140.2	21515.5
1140.1	19983.3	1140.15	21661.9
1140.05	20066.7	1140.1	21674.3
1140	19829.3	1140.05	21686.2
1139.95	19991.9	1140	21826.2
1139.9	19992.7	1139.95	21757.4
1139.85	19921	1139.9	21745.4
1139.8	20270.4	1139.85	21964.3
1139.75	20252.9	1139.8	21855.4
1139.7	20142.4	1139.75	21916.8
1139.65	20379.8	1139.7	21799.9
1139.6	20230.5	1139.65	21703.9
1139.55	20289.3	1139.6	22010.5
1139.5	20494	1139.55	22079.9
1139.45	20412	1139.5	21968
1139.4	20533	1139.45	21950.4
1139.35	20523	1139.4	22119.3
1139.3	20573	1139.35	22196.2
1139.25	20541.1	1139.3	22104.1
1139.2	20692	1139.25	22172
1139.15	20726.7	1139.2	22322.2
1139.1	20640.5	1139.15	22236
1139.05	20784.6	1139.1	22330.7
1139	21046.9	1139.05	22438.6
1138.95	20876.4	1139	22555
1138.9	21058.1	1138.95	22584.3
1138.85	21084.7	1138.9	22629.5
1138.8	21135.1	1138.85	22762.3
1138.75	21095.1	1138.8	22653.5
1138.7	21207.7	1138.75	22834.2
1138.65	21341.8	1138.7	22931.5
1138.6	21235.8	1138.65	22935.8
1138.55	21498.7	1138.6	23044.4
1138.5	21557.9	1138.55	23032
1138.45	21541	1138.5	23167.1
1138.4	21586.5	1138.45	23118.5
1138.35	21733.7	1138.4	23267.9
1138.3	21878.3	1138.35	23507
1138.25	21852.2	1138.3	23396.7
1138.2	21905.1	1138.25	23442.6
1138.15	21996.8	1138.2	23738.3
1138.1	21873.9	1138.15	23873
1138.05	22217.5	1138.1	23739
1138	22254.1	1138.05	23618.6
1137.95	22269.7	1138	23856.3
1137.9	22554.6	1137.95	24045.8
1137.85	22364.3	1137.9	24039.3
1137.8	22574.4	1137.85	24192.8
1137.75	22687.7	1137.8	24187.7
1137.7	22750.1	1137.75	24223.4
1137.65	22735	1137.7	24259.6
1137.6	22919.3	1137.65	24388.7
1137.55	22927.3	1137.6	24581.4
1137.5	23035.8	1137.55	24534.4
1137.45	23051.3	1137.5	24810.5
1137.4	22972.4	1137.45	24731.6
1137.35	23166.2	1137.4	24824.6
1137.3	23094.8	1137.35	25109.9
1137.25	23252.2	1137.3	25006.4
1137.2	23419.8	1137.25	24720.5
1137.15	23738.7	1137.2	24861.2
1137.1	23569.7	1137.15	25332.1
1137.05	23493.8	1137.1	25434.3
1137	23656.9	1137.05	25408.5
1136.95	23804.8	1137	25502.4
1136.9	23700	1136.95	25661.2
1136.85	23658.9	1136.9	25771.3
1136.8	23971.2	1136.85	25778
1136.75	24024.3	1136.8	25635.7
1136.7	24181.1	1136.75	26064.8
1136.65	24127.4	1136.7	26081.2
1136.6	24434.5	1136.65	26177.6
1136.55	24332.2	1136.6	26281.6
1136.5	24388.2	1136.55	26458.3
1136.45	24326.4	1136.5	26454.8
1136.4	24561.2	1136.45	26588.3
1136.35	24647	1136.4	26485.9
1136.3	24778.5	1136.35	26362.9
1136.25	24664.9	1136.3	26527.5
1136.2	24733.5	1136.25	26661.6
1136.15	24858.1	1136.2	26793.6
1136.1	24930.6	1136.15	27129.9
1136.05	24761.8	1136.1	27321.9
1136	24773.9	1136.05	27187.8
1135.95	25104.7	1136	27412.4
1135.9	25150.9	1135.95	27351.5
1135.85	25121.8	1135.9	27437.4
1135.8	24954.8	1135.85	27244.8
1135.75	25055.3	1135.8	27274.3
1135.7	25213.9	1135.75	27505.8
1135.65	25254.1	1135.7	27307.9
1135.6	24951.5	1135.65	27592.6
1135.55	25129.1	1135.6	27912.6
1135.5	25444.4	1135.55	27794.6
1135.45	25219.5	1135.5	27959.2
1135.4	24929.2	1135.45	27957.5
1135.35	25032.3	1135.4	27877
1135.3	24984.8	1135.35	27902.6
1135.25	24962.9	1135.3	27799.7
1135.2	24857.3	1135.25	27826.6
1135.15	24632.3	1135.2	27762.8
1135.1	24734.8	1135.15	27777.8
1135.05	24457	1135.1	27713.5
1135	24547.2	1135.05	27815
1134.95	24678.7	1135	27724.5
1134.9	24509.1	1134.95	27351.7
1134.85	24408.6	1134.9	27526.4
1134.8	24152.4	1134.85	27472
1134.75	23999.4	1134.8	27392.2
1134.7	23910.7	1134.75	27237.4
1134.65	23787	1134.7	26879
1134.6	23532.6	1134.65	26882.8
1134.55	23338.8	1134.6	26802.6
1134.5	23466.3	1134.55	26846.2
1134.45	23358.1	1134.5	26476.4
1134.4	23235.5	1134.45	26737.6
1134.35	23219.2	1134.4	26616.1
1134.3	23213.1	1134.35	26307.7
1134.25	23027.8	1134.3	26174.3
1134.2	22809.2	1134.25	26031.4
1134.15	22912.7	1134.2	25873.9
1134.1	22762.1	1134.15	25805
1134.05	22487.9	1134.1	25515.6
1134	22441.1	1134.05	25556.9
1133.95	22418.2	1134	25608.5
1133.9	22248.5	1133.95	25525.2
1133.85	22151.3	1133.9	25294
1133.8	21901.9	1133.85	25301.3
1133.75	22005.3	1133.8	24908.8
1133.7	21941.7	1133.75	24814.9
1133.65	21754.9	1133.7	25052.6
1133.6	21554.8	1133.65	24867.3
1133.55	21412	1133.6	24651.2
1133.5	21397.2	1133.55	24800.5
1133.45	21233.5	1133.5	24546.6
1133.4	21330.1	1133.45	24693.2
1133.35	21002.4	1133.4	24311.4
1133.3	21142.8	1133.35	24089.8
1133.25	21354.1	1133.3	24015.7
1133.2	21176.4	1133.25	23882.4
1133.15	20999.5	1133.2	23930.7
1133.1	20955.6	1133.15	23933.1
1133.05	20901.6	1133.1	23737.1
1133	20803.6	1133.05	23675.2
1132.95	20739.8	1133	23626.1
1132.9	20712.9	1132.95	23433
1132.85	20708.1	1132.9	23507.9
1132.8	20471.6	1132.85	23468
1132.75	20454.3	1132.8	23200
1132.7	20477.8	1132.75	23207.5
1132.65	20349.6	1132.7	23127.4
1132.6	20248.1	1132.65	22990.6
1132.55	20228.5	1132.6	22865.6
1132.5	20253	1132.55	22784.7
1132.45	20027.7	1132.5	22819.5
1132.4	20161.1	1132.45	22591.6
1132.35	20215.5	1132.4	22641.6
1132.3	19907.2	1132.35	22677.9
1132.25	20021.2	1132.3	22634.4
1132.2	19817.8	1132.25	22285.9
1132.15	19827.3	1132.2	22358.6
1132.1	19999.1	1132.15	22245.2
1132.05	19808.8	1132.1	22158.1
1132	19661.8	1132.05	22226.6
1131.95	19699.8	1132	22104.1
1131.9	19718.6	1131.95	22136.4
1131.85	19612.9	1131.9	21809.2
1131.8	19500.2	1131.85	22072.5
1131.75	19426.1	1131.8	22003.6
1131.7	19496.3	1131.75	21896.3
1131.65	19220.5	1131.7	21549.5
1131.6	19371.6	1131.65	21642.1
1131.55	19285.7	1131.6	21785.5
1131.5	19274.3	1131.55	21897.5
1131.45	19276.3	1131.5	21591
1131.4	19331	1131.45	21555.4
1131.35	19210.4	1131.4	21426.7
1131.3	19091.4	1131.35	21464.3
1131.25	19218.8	1131.3	21455
1131.2	19152.7	1131.25	21298.2
1131.15	19038.5	1131.2	21354.1
1131.1	19146.1	1131.15	21200.9
1131.05	19173.3	1131.1	21185.4
1131	19225.4	1131.05	21159
1130.95	19080.2	1131	21215.4
1130.9	19115.9	1130.95	21124.4
1130.85	19030.6	1130.9	21194.9
1130.8	18929.2	1130.85	21122.6
1130.75	18929	1130.8	21083.7
1130.7	18989.3	1130.75	21022.7
1130.65	19007.7	1130.7	21076.3
1130.6	18902	1130.65	21028.2
1130.55	18875.9	1130.6	20883.9
1130.5	19045.6	1130.55	20995.8
1130.45	19111	1130.5	20952
1130.4	18826.6	1130.45	21100.7
1130.35	18796.3	1130.4	20952.6
1130.3	18975.1	1130.35	20902.1
1130.25	18927.3	1130.3	20822.4
1130.2	18942.9	1130.25	20945.6
1130.15	18862.8	1130.2	20956
1130.1	18741.1	1130.15	20915.4
1130.05	18876.6	1130.1	20814.9
1130	19178.6	1130.05	20587.9
1129.95	18964.2	1130	20706.6
1129.9	18976.5	1129.95	20729.9
1129.85	18826.8	1129.9	20654.2
1129.8	18893.7	1129.85	20762.7
1129.75	18938.4	1129.8	20904.9
1129.7	18791.7	1129.75	20674.3
1129.65	18792.1	1129.7	20825.5
1129.6	18869.8	1129.65	20715.5
1129.55	18835.8	1129.6	20767.5
1129.5	18818.3	1129.55	20692.3
1129.45	18805.5	1129.5	20692.1
1129.4	18896.9	1129.45	20682.1
1129.35	18785	1129.4	20909.5
1129.3	18891.6	1129.35	20806.4
1129.25	18951.3	1129.3	20662.4
1129.2	18942	1129.25	20753.1
1129.15	18805.4	1129.2	20764.1
1129.1	18868.9	1129.15	20786.8
1129.05	18842.4	1129.1	20810.1
1129	18933.6	1129.05	20775.9
1128.95	18786.9	1129	20952.2
1128.9	18785.5	1128.95	20943.8
1128.85	18936.3	1128.9	20851.7
1128.8	19138.5	1128.85	20788.5
1128.75	18982.7	1128.8	20790.7
1128.7	19052.8	1128.75	20876.4
1128.65	19060.4	1128.7	20871.2
1128.6	18913.9	1128.65	20942.1
1128.55	18965.1	1128.6	21057
1128.5	19028.3	1128.55	21060.9
1128.45	19049.1	1128.5	20833.6
1128.4	19006.2	1128.45	20947.8
1128.35	19007.4	1128.4	21058.1
1128.3	19019	1128.35	20880
1128.25	19094.1	1128.3	20912.1
1128.2	19067.7	1128.25	20861.9
1128.15	18936.8	1128.2	21106.7
1128.1	18984.1	1128.15	21048.8
1128.05	18988.7	1128.1	21011.9
1128	18951.6	1128.05	21043.1
1127.95	18963.4	1128	21138.8
1127.9	19070	1127.95	20975.4
1127.85	19178.8	1127.9	20816.2
1127.8	19196.2	1127.85	20961.6
1127.75	19076	1127.8	21032.8
1127.7	18999	1127.75	21127
1127.65	19019.9	1127.7	21024.1
1127.6	18976.6	1127.65	21028.6
1127.55	18892.2	1127.6	21070.9
1127.5	18894.7	1127.55	20850.6
1127.45	19107	1127.5	20972.8
1127.4	19087.3	1127.45	21247.1
1127.35	19230.8	1127.4	21098.9
1127.3	19207.9	1127.35	20973.7
1127.25	19086.6	1127.3	21172
1127.2	19080.3	1127.25	21140.5
1127.15	19033.8	1127.2	21178.9
1127.1	19090.3	1127.15	21086.9
1127.05	19183.8	1127.1	21148.4
1127	18991.4	1127.05	21262.5
1126.95	19149.3	1127	21010.7
1126.9	19222.8	1126.95	21092.2
1126.85	19248.2	1126.9	20907.6
1126.8	19018.5	1126.85	21164
1126.75	19083.6	1126.8	21154.1
1126.7	19000.3	1126.75	21089.7
1126.65	19171.4	1126.7	21230.6
1126.6	19242.8	1126.65	21030.4
1126.55	19198.1	1126.6	21017.9
1126.5	19185.8	1126.55	21047
1126.45	19064.4	1126.5	20960.2
1126.4	18997.3	1126.45	21273.8
1126.35	19050.7	1126.4	21312.9
1126.3	19022.5	1126.35	21078.4
1126.25	19058.1	1126.3	21235.6
1126.2	18966.3	1126.25	21084.7
1126.15	19056.2	1126.2	21253.1
1126.1	19203	1126.15	21082.1
1126.05	19158.3	1126.1	21070
1126	19018.8	1126.05	21415.8
1125.95	19212.5	1126	21258.9
1125.9	19203.1	1125.95	21185.3
1125.85	19304.9	1125.9	21274.1
1125.8	19120.2	1125.85	21129.3
1125.75	19092.4	1125.8	21065.7
1125.7	19262.6	1125.75	21170.9
1125.65	19161.2	1125.7	21256.7
1125.6	18949.9	1125.65	21172.9
1125.55	19099	1125.6	21169.3
1125.5	19079.8	1125.55	21091
1125.45	19266.4	1125.5	21165.6
1125.4	19106.8	1125.45	21140.1
1125.35	19149.1	1125.4	21242.7
1125.3	19092.3	1125.35	21245.8
1125.25	19181.9	1125.3	21212.1
1125.2	19168.9	1125.25	21252.8
1125.15	19131.2	1125.2	21258.3
1125.1	19136	1125.15	21218.6
1125.05	19182	1125.1	21229
1125	18981.8	1125.05	21224.9
1124.95	18985.6	1125	21339.6
1124.9	19128.2	1124.95	21104.1
1124.85	19181.1	1124.9	21257.8
1124.8	19157.3	1124.85	21379.4
1124.75	19182.2	1124.8	21107.8
1124.7	19193.1	1124.75	21054.9
1124.65	19092.8	1124.7	21161.7
1124.6	19238	1124.65	20937
1124.55	19150.1	1124.6	20951.6
1124.5	19026.2	1124.55	21082.9
1124.45	18936.5	1124.5	21128.7
1124.4	19044.7	1124.45	20983
1124.35	18987	1124.4	21027
1124.3	19068.4	1124.35	21174.1
1124.25	18827.3	1124.3	20854.4
1124.2	19019.3	1124.25	20936.9
1124.15	19169.9	1124.2	21027.9
1124.1	18977.9	1124.15	20812.4
1124.05	18988.3	1124.1	21005.8
1124	18977.6	1124.05	20894.1
1123.95	18952.2	1124	20760.5
1123.9	18796.6	1123.95	20669.2
1123.85	18845.8	1123.9	20754.6
1123.8	18763.3	1123.85	20701.5
1123.75	18866.4	1123.8	20651.3
1123.7	18715.6	1123.75	20596.3
1123.65	18680.4	1123.7	20380.3
1123.6	18735.1	1123.65	20736.3
1123.55	18701.3	1123.6	20614.9
1123.5	18677.8	1123.55	20752.9
1123.45	18629.5	1123.5	20617.2
1123.4	18771.9	1123.45	20739
1123.35	18929.5	1123.4	20661
1123.3	18748.8	1123.35	20531.2
1123.25	18796.2	1123.3	20378
1123.2	18563	1123.25	20502.1
1123.15	18669.4	1123.2	20458.7
1123.1	18610.7	1123.15	20596
1123.05	18659.8	1123.1	20598.5
1123	18686.6	1123.05	20359.5
1122.95	18647	1123	20428.7
1122.9	18733.4	1122.95	20483.3
1122.85	18694.4	1122.9	20509.7
1122.8	18703.5	1122.85	20336.8
1122.75	18526.1	1122.8	20305.2
1122.7	18360.3	1122.75	20344.8
1122.65	18632.2	1122.7	20333.3
1122.6	18643.2	1122.65	20009.8
1122.55	18515	1122.6	20111.1
1122.5	18581	1122.55	20169.5
1122.45	18429.9	1122.5	20312.9
1122.4	18530.1	1122.45	20533.7
1122.35	18688.7	1122.4	20225.3
1122.3	18482.8	1122.35	20184.3
1122.25	18540.5	1122.3	20229.5
1122.2	18520.1	1122.25	20283.4
1122.15	18370.7	1122.2	20265.9
1122.1	18417.4	1122.15	20287.6
1122.05	18552.8	1122.1	20186.9
1122	18573.7	1122.05	20318
1121.95	18576.6	1122	20382.1
1121.9	18577.5	1121.95	20375.9
1121.85	18547.2	1121.9	20350.8
1121.8	18515	1121.85	20294.5
1121.75	18513.7	1121.8	20210.8
1121.7	18457.3	1121.75	20238.9
1121.65	18377.9	1121.7	20242.1
1121.6	18476.1	1121.65	20390.3
1121.55	18483.3	1121.6	20627.7
1121.5	18490.4	1121.55	20329.2
1121.45	18520.9	1121.5	20253
1121.4	18454	1121.45	20160.8
1121.35	18449.5	1121.4	20213.3
1121.3	18466.3	1121.35	20314.2
1121.25	18238.9	1121.3	20298.6
1121.2	18374.3	1121.25	20234.2
1121.15	18610.3	1121.2	20068.5
1121.1	18441.6	1121.15	20019.5
1121.05	18511.6	1121.1	20197.9
1121	18607.8	1121.05	20306.6
1120.95	18450.2	1121	20250.4
1120.9	18450.8	1120.95	20267.6
1120.85	18423.5	1120.9	20251.6
1120.8	18450.9	1120.85	20094.7
1120.75	18280.9	1120.8	20038.9
1120.7	18416.9	1120.75	20123.8
1120.65	18580.3	1120.7	20297.1
1120.6	18471.2	1120.65	20202.2
1120.55	18280.1	1120.6	20344.8
1120.5	18373.2	1120.55	20317.5
1120.45	18529.7	1120.5	20175.3
1120.4	18486.7	1120.45	20233.5
1120.35	18383.7	1120.4	20302
1120.3	18515.7	1120.35	20152.2
1120.25	18496.4	1120.3	20331.5
1120.2	18483.3	1120.25	20307
1120.15	18354.3	1120.2	20182.1
1120.1	18357.8	1120.15	20157.9
1120.05	18263	1120.1	20164.8
1120	18544.6	1120.05	20284
1119.95	18436.4	1120	20351.3
1119.9	18353.4	1119.95	20337.3
1119.85	18350.8	1119.9	20253.2
1119.8	18396.4	1119.85	20166.3
1119.75	18425.4	1119.8	20326.7
1119.7	18525.9	1119.75	20380.8
1119.65	18390.8	1119.7	20379.6
1119.6	18327.8	1119.65	20449.1
1119.55	18316.4	1119.6	20353.2
1119.5	18481.2	1119.55	20364.4
1119.45	18363	1119.5	20180.3
1119.4	18435.2	1119.45	20195.5
1119.35	18519.6	1119.4	20327.3
1119.3	18470.8	1119.35	20224.5
1119.25	18283.5	1119.3	20283.6
1119.2	18446.9	1119.25	20272.6
1119.15	18526.9	1119.2	20220.3
1119.1	18513	1119.15	20195.6
1119.05	18444.3	1119.1	20215.9
1119	18458.6	1119.05	20213.9
1118.95	18481.7	1119	20248.5
1118.9	18464.6	1118.95	20255
1118.85	18378.6	1118.9	20329.6
1118.8	18152.6	1118.85	20228.5
1118.75	18506.5	1118.8	20283.9
1118.7	18563	1118.75	20052.2
1118.65	18531.6	1118.7	20053.4
1118.6	18432.9	1118.65	20227.5
1118.55	18585.4	1118.6	20174.9
1118.5	18591	1118.55	20221.9
1118.45	18499.6	1118.5	20261.1
1118.4	18443.6	1118.45	20286.5
1118.35	18516.5	1118.4	20175.4
1118.3	18284.8	1118.35	20278.4
1118.25	18490.8	1118.3	20436.6
1118.2	18379.6	1118.25	20328.8
1118.15	18372.6	1118.2	20181.9
1118.1	18310.3	1118.15	20196.8

## Sheet: Figure 3d
Plots of χMT versus T for EuTTA, EuTTA-230 and EuTTA-350 at 1000 Oe field.
	EuTTA		EuTTA-350
Temperature (K)	χMT (cm3 K mol-1)	Temperature (K)	χMT (cm3 K mol-1)
2.00173	0.02502	1.99794	8.15993
2.00377	0.02591	2.007	8.13561
2.58434	0.03201	2.53194	8.25256
3.04814	0.03693	3.07148	8.2914
3.52781	0.04125	3.54456	8.35691
4.04155	0.04768	4.04691	8.43714
4.58624	0.05273	4.53577	8.48213
5.01362	0.05804	5.02944	8.51531
5.5155	0.06312	5.53074	8.54861
6.07057	0.06676	6.02638	8.57449
6.57021	0.07417	6.51476	8.59479
7.00575	0.07613	7.01346	8.62016
7.57361	0.08477	7.51546	8.6458
8.07605	0.0871	8.02455	8.67538
8.50013	0.09348	8.52062	8.68877
9.06368	0.09902	9.01236	8.70148
9.55	0.10467	9.50808	8.7155
10.0731	0.11017	10.0812	8.7173
10.5409	0.11333	10.569	8.72261
11.0685	0.11743	11.0665	8.73423
11.5512	0.12586	11.5878	8.76653
12.0457	0.12991	12.0043	8.77477
12.5478	0.13603	12.5682	8.77466
13.035	0.14282	13.0658	8.78206
13.5317	0.14893	13.563	8.78868
14.0516	0.15116	14.0603	8.79954
14.5356	0.15792	14.5528	8.80297
15.0139	0.16659	15.0522	8.81054
15.532	0.16833	15.5382	8.81563
16.0346	0.17294	16.0356	8.82291
16.5667	0.17965	16.5285	8.8164
17.0778	0.18109	17.0154	8.81709
17.5409	0.19006	17.5311	8.83381
18.0511	0.18627	18.0087	8.8337
18.5258	0.19423	18.573	8.83459
19.014	0.20046	19.0647	8.83734
19.5901	0.20652	19.5034	8.84971
20.004	0.20796	20.0324	8.854
20.5742	0.21642	20.5455	8.85768
21.0729	0.22324	21.0286	8.85849
21.5609	0.23473	21.5145	8.86407
22.0361	0.2332	22.0537	8.86525
22.5239	0.23742	22.5388	8.87333
23.0158	0.24903	23.0262	8.87827
23.5144	0.25789	23.5069	8.88142
24.0977	0.25952	24.0071	8.88869
24.5748	0.26552	24.5814	8.89452
25.0744	0.25936	25.0713	8.89671
25.5514	0.27251	25.5763	8.90595
26.036	0.27068	26.0669	8.90739
26.5481	0.27814	26.5509	8.91119
27.0301	0.2837	27.0541	8.92022
27.5456	0.28862	27.5422	8.92165
28.0232	0.29699	28.0278	8.92194
28.6009	0.29747	28.5243	8.92937
29.0709	0.29349	29.0211	8.93717
29.5576	0.31491	29.5149	8.93946
30.0481	0.31114	30.0031	8.94163
30.5402	0.32151	30.5971	8.95401
31.0319	0.32642	31.064	8.94881
31.5186	0.32982	31.5539	8.95355
32.0019	0.32988	32.0487	8.95832
32.574	0.34155	32.5472	8.96532
33.054	0.34779	33.0759	8.97578
33.543	0.35564	33.5104	8.98198
34.0325	0.35851	34.017	8.98462
34.5467	0.35621	34.5061	8.98318
35.0236	0.36049	35.0624	8.98506
35.5126	0.37128	35.5729	8.99695
36.0747	0.36611	36.0466	8.99741
36.5547	0.37694	36.525	9.00114
37.0334	0.39167	37.0074	9.00374
37.5359	0.3913	37.5623	9.00937
38.0288	0.39657	38.1262	9.06348
38.5996	0.40451	38.5504	9.04223
39.0639	0.4114	39.0219	8.97004
39.5545	0.41608	39.5081	8.96942
40.0433	0.41638	40.0193	8.99622
40.5288	0.42831	40.571	9.01386
41.015	0.428	41.0643	9.02442
41.5124	0.43482	41.5497	9.02984
42.0693	0.43486	42.0342	9.04107
42.5691	0.45118	42.5167	9.04176
43.0341	0.44683	43.0683	9.04885
43.5478	0.45406	43.5371	9.04885
44.0417	0.45474	44.0099	9.05175
44.5217	0.4559	44.5081	9.06252
45.0848	0.46786	45.0606	9.06538
45.5503	0.46807	45.5399	9.07039
46.0452	0.46896	46.014	9.07505
46.5269	0.48097	46.5828	9.07702
47.0322	0.47648	47.0547	9.08269
47.5728	0.50041	47.5298	9.0872
48.0513	0.49208	48.0945	9.09768
48.5389	0.48914	48.5577	9.09981
49.0099	0.50941	49.0226	9.10533
49.5972	0.50945	49.511	9.11515
50.0555	0.52165	50.0712	9.12308
50.5521	0.51466	50.5432	9.12973
51.0385	0.51817	51.0179	9.13856
51.5729	0.53796	51.5089	9.15034
52.0641	0.54262	52.0645	9.15178
52.5563	0.53121	52.5429	9.15178
53.0271	0.54257	53.0177	9.15178
53.5061	0.54825	53.5707	9.1521
54.065	0.54812	54.0454	9.15755
54.5185	0.55918	54.5243	9.16541
55.0142	0.57136	55.073	9.16936
55.5591	0.57314	55.5523	9.17124
56.0237	0.57785	56.0297	9.17863
56.5051	0.57946	56.5254	9.18542
57.05	0.59928	57.0774	9.18941
57.5216	0.59995	57.5451	9.19898
58.0671	0.60888	58.0683	9.19832
58.5382	0.6114	58.5673	9.20993
59.0315	0.62941	59.0386	9.21095
59.5125	0.62553	59.5114	9.22147
60.0702	0.63586	60.0547	9.22851
60.5534	0.66519	60.5254	9.22911
61.0353	0.65755	61.0992	9.23919
61.5107	0.66854	61.5729	9.24478
62.0894	0.66699	62.0402	9.24905
62.5004	0.678	62.5435	9.26004
63.0495	0.66611	63.0113	9.26526
63.5327	0.63887	63.5657	9.26688
64.0353	0.65336	64.0547	9.27637
64.5159	0.66074	64.5318	9.27547
65.0049	0.63765	65.0139	9.28016
65.5603	0.66337	65.5705	9.28231
66.0426	0.68052	66.0674	9.28953
66.5194	0.67461	66.5419	9.29489
67.0165	0.68758	67.0268	9.28935
67.5619	0.69143	67.5006	9.29151
68.0509	0.68447	68.0217	9.29784
68.5415	0.68133	68.5079	9.29767
69.0236	0.70831	69.0017	9.30158
69.5162	0.71784	69.5733	9.31196
70.0798	0.72199	70.0424	9.30616
70.5648	0.71137	70.5464	9.30913
71.0464	0.72567	71.0412	9.31218
71.5242	0.72115	71.5311	9.31781
72.0041	0.75657	72.0258	9.31183
72.5593	0.7273	72.5153	9.31531
73.0508	0.72861	73.0239	9.31921
73.5385	0.73702	73.6001	9.31634
74.018	0.7287	74.0069	9.32012
74.5795	0.76058	74.5803	9.3221
75.0736	0.73547	75.0736	9.3183
75.5649	0.76928	75.5645	9.3302
76.0571	0.75745	76.0535	9.32702
76.5346	0.7706	76.5535	9.33155
77.024	0.75429	77.0529	9.33643
77.5305	0.78219	77.546	9.33775
78.0036	0.79543	78.0149	9.33031
78.5642	0.77596	78.5248	9.33561
79.0824	0.79528	79.0945	9.33761
79.569	0.77037	79.5135	9.33937
80.0333	0.80811	80.0656	9.34664
80.54	0.80039	80.5595	9.34048
81.0149	0.80574	81.0456	9.35315
81.507	0.81384	81.5376	9.34829
82.0019	0.81249	82.041	9.34803
82.5081	0.83153	82.5413	9.36023
83.0806	0.82476	83.0316	9.3611
83.5667	0.86142	83.5277	9.36377
84.07	0.84162	84.1041	9.35876
84.5651	0.85264	84.5063	9.36121
85.0689	0.85768	85.0011	9.36708
85.5593	0.84606	85.5674	9.36866
86.0475	0.88791	86.0625	9.3828
86.5427	0.85183	86.5683	9.38799
87.0321	0.86963	87.0431	9.37855
87.5118	0.88425	87.5261	9.38
88.0138	0.87754	88.0111	9.38351
88.5251	0.9002	88.5279	9.3864
89.0103	0.87416	89.0182	9.39118
89.6042	0.88309	89.5014	9.39315
90.0721	0.91291	90.0774	9.39324
90.5704	0.91179	90.5653	9.41066
91.0637	0.89814	91.0503	9.40205
91.5678	0.92055	91.5465	9.40583
92.0711	0.93826	92.0465	9.40766
92.5415	0.9347	92.5338	9.41234
93.0389	0.92165	93.0101	9.41918
93.5444	0.93279	93.505	9.41789
94.0492	0.94136	94.0739	9.4221
94.5518	0.93818	94.5629	9.4216
95.0434	0.96451	95.0621	9.43103
95.5413	0.93684	95.5559	9.42602
96.0308	0.97502	96.0501	9.43893
96.5328	0.96053	96.5372	9.44626
97.0274	0.97301	97.0296	9.44451
97.5185	0.9522	97.5179	9.43809
98.014	0.97866	98.0075	9.44104
98.5165	1.01199	98.5764	9.44466
99.0177	0.98319	99.091	9.45003
99.5189	1.00114	99.5631	9.44655
100.01	1.02671	100.053	9.45387
100.507	1.02001	100.545	9.455
101.081	0.99174	101.068	9.46366
101.56	1.00387	101.534	9.45452
102.05	0.96895	102.032	9.45907
102.553	1.02361	102.527	9.47348
103.046	1.04055	103.018	9.46368
103.552	1.02646	103.513	9.46595
104.047	1.03044	104.003	9.481
104.543	1.0433	104.5	9.47573
105.039	1.04808	105.075	9.47934
105.549	1.05044	105.589	9.48506
106.024	1.04417	106.081	9.47808
106.532	1.07637	106.579	9.48093
107.027	1.06166	107.074	9.48896
107.538	1.07318	107.567	9.49018
108.032	1.10244	108.046	9.48859
108.529	1.08005	108.56	9.50208
109.019	1.06292	109.061	9.49229
109.504	1.10356	109.551	9.49771
110.001	1.10882	110.042	9.4972
110.532	1.08713	110.529	9.49554
111.01	1.10609	111.026	9.50533
111.51	1.11041	111.521	9.49517
112.014	1.11471	112.032	9.49198
112.505	1.12578	112.528	9.50483
113.003	1.10561	113.022	9.50997
113.51	1.11667	113.513	9.51305
114.011	1.13508	114.012	9.51571
114.504	1.12257	114.504	9.51717
115.098	1.15433	115.001	9.50948
115.577	1.14273	115.573	9.52325
116.077	1.13412	116.066	9.52115
116.568	1.13692	116.504	9.52547
117.075	1.12079	117.007	9.53215
117.548	1.16845	117.509	9.52627
118.06	1.18201	118.006	9.52475
118.552	1.142	118.578	9.54017
119.063	1.16981	119.073	9.53584
119.568	1.14472	119.575	9.52841
120.043	1.18356	120.073	9.5327
120.562	1.20151	120.573	9.53319
121.068	1.19549	121.054	9.52814
121.567	1.17257	121.556	9.5373
122.057	1.18965	122.051	9.53622
122.559	1.19478	122.557	9.54565
123.047	1.23362	123.077	9.53244
123.554	1.20855	123.569	9.55167
124.038	1.18919	124.054	9.54888
124.529	1.18298	124.552	9.54203
125.037	1.22506	125.072	9.55446
125.548	1.25081	125.543	9.54921
126.038	1.24956	126.066	9.54554
126.538	1.22469	126.555	9.54711
127.026	1.24287	127.066	9.56201
127.524	1.24681	127.553	9.54937
128.028	1.30636	128.046	9.56118
128.52	1.25879	128.538	9.56816
129.022	1.28728	129.04	9.56512
129.518	1.27049	129.533	9.56023
130.023	1.26221	130.036	9.55628
130.532	1.27097	130.531	9.56324
131.019	1.27936	131.046	9.57326
131.522	1.31273	131.529	9.57753
132.02	1.28337	132.039	9.5778
132.516	1.28571	132.533	9.58693
133.003	1.24118	133.037	9.57807
133.511	1.28083	133.533	9.58277
134.007	1.2944	134.03	9.58215
134.51	1.3007	134.554	9.59453
135.001	1.31241	135.053	9.59521
135.507	1.31021	135.527	9.59325
136.031	1.34557	136.033	9.5969
136.518	1.33619	136.541	9.59673
137.022	1.34638	137.041	9.59316
137.507	1.37173	137.545	9.59643
138.006	1.36088	138.035	9.60782
138.505	1.30602	138.542	9.61568
139.019	1.3365	139.033	9.61211
139.502	1.33978	139.541	9.61215
140.001	1.35769	140.041	9.62551
140.5	1.32914	140.544	9.61284
141.107	1.33053	141.025	9.62174
141.572	1.37403	141.518	9.62926
142.097	1.35099	142.042	9.62005
142.52	1.39199	142.54	9.63233
143.106	1.34824	143.016	9.61773
143.503	1.39789	143.527	9.62248
144.006	1.37563	144.049	9.63238
144.511	1.40549	144.544	9.64382
145.013	1.40809	145.026	9.64697
145.509	1.36431	145.532	9.64757
146.011	1.37249	146.027	9.64425
146.512	1.37593	146.535	9.66659
147.099	1.40317	147.033	9.64717
147.503	1.45843	147.544	9.6475
148.079	1.4339	148.045	9.65431
148.576	1.40959	148.533	9.65879
149.098	1.41827	149.035	9.65861
149.569	1.47857	149.529	9.66984
150.077	1.4876	150.026	9.65986
150.502	1.47974	150.527	9.65619
151.083	1.44192	151.02	9.66919
151.505	1.51468	151.523	9.68007
152.062	1.47954	152.027	9.66201
152.568	1.50632	152.532	9.67882
153.065	1.46104	153.029	9.69454
153.569	1.45293	153.528	9.68921
154.078	1.45946	154.034	9.68802
154.596	1.49648	154.527	9.69153
155.062	1.44375	155.026	9.69231
155.569	1.47276	155.533	9.69297
156.084	1.46982	156.028	9.6774
156.576	1.48909	156.535	9.69837
157.076	1.49514	157.01	9.69004
157.575	1.51438	157.531	9.69855
158.001	1.54147	158.009	9.69641
158.574	1.54728	158.532	9.7116
159.073	1.51353	159.006	9.71691
159.586	1.54346	159.533	9.72788
160.054	1.56332	160.012	9.71125
160.579	1.53345	160.51	9.71178
161.075	1.46984	161.01	9.72383
161.587	1.53333	161.501	9.71664
162.057	1.5193	162.008	9.74006
162.556	1.56003	162.529	9.73103
163.072	1.52662	163.025	9.71955
163.569	1.57604	163.529	9.73401
164.072	1.49631	164.009	9.73396
164.567	1.59765	164.53	9.72794
165.066	1.50517	165.016	9.73438
165.588	1.56313	165.516	9.73117
166.071	1.60862	166.008	9.73431
166.575	1.58353	166.531	9.74951
167.095	1.5477	167.008	9.74146
167.512	1.59109	167.513	9.74823
168.07	1.57448	168.018	9.75203
168.505	1.62245	168.526	9.74716
169.01	1.59804	169.028	9.7592
169.583	1.57993	169.522	9.74854
170.064	1.57961	170.019	9.75147
170.501	1.6128	170.518	9.76726
171.077	1.57266	171.006	9.77592
171.584	1.63796	171.509	9.77279
172.009	1.65939	172.029	9.76015
172.589	1.61742	172.525	9.76564
173.005	1.62788	173.019	9.77691
173.504	1.59564	173.512	9.77916
174.009	1.60988	174.011	9.77889
174.578	1.5773	174.529	9.78414
175.001	1.66773	175.026	9.7827
175.575	1.61089	175.52	9.7811
176.07	1.58212	176.023	9.78893
176.574	1.60968	176.53	9.78173
177.072	1.64375	177.035	9.79794
177.57	1.6588	177.527	9.80494
178.075	1.67381	178.026	9.79263
178.563	1.682	178.524	9.82224
179.072	1.67042	179.026	9.79136
179.595	1.63556	179.521	9.79705
180.071	1.64997	180.021	9.80096
180.564	1.74693	180.544	9.80233
181.058	1.61143	181.011	9.80625
181.559	1.67955	181.515	9.80871
182.069	1.66687	182.024	9.82426
182.567	1.71742	182.523	9.82917
183.065	1.70435	183.028	9.82151
183.57	1.71236	183.601	9.84734
184.068	1.7064	184.035	9.8125
184.559	1.59779	184.602	9.81206
185.057	1.68947	185.018	9.82501
185.555	1.74354	185.518	9.82977
186.054	1.68146	186.012	9.80955
186.556	1.69521	186.511	9.82728
187.05	1.67811	187.002	9.83517
187.558	1.70395	187.5	9.83694
188.058	1.72794	188.1	9.80837
188.564	1.70603	188.512	9.82395
189.052	1.70351	189.019	9.84605
189.56	1.65839	189.573	9.82503
190.063	1.76499	190.071	9.84234
190.56	1.7369	190.576	9.84198
191.053	1.6903	191.079	9.83393
191.553	1.75463	191.57	9.85218
192.054	1.72553	192.005	9.8486
192.551	1.73711	192.572	9.83629
193.054	1.80915	193.069	9.84706
193.54	1.83481	193.573	9.84221
194.038	1.74582	194.004	9.84997
194.549	1.79994	194.587	9.87066
195.043	1.74181	195.06	9.84535
195.534	1.76378	195.586	9.84371
196.044	1.73977	196.062	9.85331
196.53	1.80116	196.577	9.86565
197.026	1.79389	197.076	9.85508
197.528	1.80148	197.575	9.84376
198.049	1.84182	198.075	9.87282
198.543	1.80355	198.503	9.85876
199.026	1.79185	199.083	9.87596
199.514	1.77932	199.58	9.88785
200.019	1.7943	200.054	9.88296
200.546	1.80841	200.57	9.89703
201.032	1.76205	201.07	9.89121
201.537	1.80106	201.565	9.88823
202.036	1.88507	202.06	9.88797
202.533	1.78461	202.561	9.88339
203.033	1.77181	203.053	9.87555
203.538	1.69762	203.503	9.87855
204.032	1.86492	204.066	9.88818
204.543	1.83221	204.571	9.87869
205.03	1.89406	205.05	9.88936
205.539	1.85974	205.575	9.90449
206.014	1.74956	206.053	9.87878
206.519	1.81469	206.575	9.88567
207.022	1.88381	207.07	9.8954
207.506	1.84971	207.567	9.88219
208.032	1.93475	208.066	9.89799
208.538	1.90485	208.557	9.89863
209.009	1.79036	209.052	9.9024
209.514	1.88283	209.568	9.8917
210.016	1.93499	210.043	9.90079
210.512	1.85875	210.551	9.90838
211.013	1.8544	211.056	9.91978
211.523	1.89155	211.555	9.91513
212.009	1.848	212.069	9.8971
212.516	1.87425	212.565	9.90399
213.009	1.83855	213.063	9.91283
213.514	1.90464	213.566	9.92589
214.003	1.87523	214.052	9.94151
214.515	1.9251	214.549	9.91491
215.026	1.90935	215.054	9.92077
215.528	1.83213	215.565	9.90025
216.027	1.9287	216.042	9.90851
216.519	1.90272	216.562	9.92359
217.015	1.97607	217.065	9.93014
217.516	1.89022	217.568	9.95248
218.013	1.91964	218.071	9.92355
218.521	1.96827	218.552	9.93636
219.016	1.90749	219.05	9.95309
219.602	1.90259	219.544	9.94201
220.016	1.96774	220.063	9.94315
220.606	1.88932	220.563	9.92733
221.026	1.95931	221.045	9.93931
221.513	1.87928	221.542	9.9409
222.099	1.9597	222.069	9.92613
222.523	1.90415	222.562	9.95415
223.094	1.94563	223.06	9.93972
223.5	1.9838	223.556	9.93969
223.577	1.94894	224.051	9.9448
224.102	1.96769	224.551	9.94086
224.579	1.96158	225.056	9.97295
225.004	1.96273	225.56	9.96182
225.507	1.94332	226.062	9.95222
226.012	1.98999	226.569	9.94643
226.604	1.98223	227.064	9.95263
227.021	2.00531	227.547	9.9572
227.581	1.96831	228.053	9.9584
228.101	1.96804	228.548	9.96887
228.573	1.97097	229.066	9.97276
229.101	1.96558	229.557	9.94059
229.584	2.01926	230.037	9.96746
230.082	1.9788	230.546	9.9689
230.575	2.11165	231.039	9.97602
231.005	1.95223	231.548	9.97398
231.505	2.03423	232.046	9.97697
232.077	2.01549	232.555	9.96022
232.551	2.06482	233.056	9.98962
233.075	1.99442	233.547	9.97118
233.568	2.04475	234.053	9.96509
234.071	2.0235	234.553	10.0001
234.549	2.01004	235.049	10.0081
235.055	2.06309	235.539	9.99301
235.566	1.99174	236.033	9.97286
236.067	2.01819	236.535	10.0159
236.564	2.13723	237.027	10.0031
237.07	2.09614	237.527	9.98821
237.57	2.04415	238.028	9.98474
238.061	2.03692	238.529	9.99645
238.569	2.08215	239.024	10.0134
239.056	2.10997	239.529	9.94742
239.556	2.09048	240.034	9.99416
240.079	2.07969	240.528	9.99496
240.542	2.10672	241.03	9.99239
241.08	2.17568	241.529	10.0149
241.546	2.17856	242.026	10.0011
242.054	2.02439	242.521	10.0039
242.559	2.17468	243.023	9.99773
243.057	2.05704	243.519	10
243.561	2.15246	244.015	10.0101
244.065	2.02369	244.536	10.0343
244.567	2.08511	245.033	10.0235
245.064	2.17831	245.532	10.0186
245.553	2.09815	246.029	10.0168
246.057	2.10486	246.533	10.025
246.549	2.08502	247.03	10.0152
247.049	2.12748	247.523	10.0386
247.545	2.19467	248.028	9.98499
248.055	2.11804	248.534	10.0079
248.544	2.1204	249.028	10.0434
249.049	2.1712	249.531	10.0191
249.545	2.19551	250.023	9.98389
250.045	2.09822	250.521	10.0265
250.547	2.13518	251.019	10.0285
251.046	2.19865	251.516	10.0403
251.538	2.0854	252.038	10.0492
252.05	2.11763	252.518	10.044
252.539	2.17783	253.016	10.0377
253.04	2.21405	253.519	10.0298
253.534	2.20091	254.022	10.0277
254.034	2.14569	254.521	10.034
254.531	2.1185	255.105	10.0404
255.036	2.08911	255.524	10.0359
255.538	2.12502	256.021	10.061
256.036	2.11623	256.513	10.0368
256.524	2.13544	257.009	10.0287
257.031	2.12437	257.5	10.0412
257.543	2.11579	258.008	10.0471
258.017	2.26039	258.505	10.0759
258.532	2.07241	259.009	10.0703
259.03	2.10853	259.502	10.0582
259.527	2.16127	260.079	10.0766
260.025	2.2119	260.503	10.0906
260.52	2.22727	261.099	10.092
261.027	2.17668	261.519	10.0871
261.522	2.21043	262.099	10.0833
262.025	2.14999	262.509	10.0492
262.521	2.08011	263.004	10.0724
263.023	2.19628	263.501	10.1116
263.52	2.17293	264.07	10.0658
264.021	2.18037	264.504	10.0982
264.512	2.2024	265.074	10.0889
265.015	2.18841	265.574	10.0453
265.533	2.17407	266.007	10.1119
266.011	2.21986	266.514	10.1055
266.527	2.25285	267.006	10.0537
267.035	2.26846	267.512	10.0743
267.52	2.21694	268.009	10.0882
268.024	2.21403	268.511	10.0786
268.531	2.19356	269.097	10.1154
269.029	2.22764	269.507	10.098
269.527	2.25482	270.019	10.0899
270.006	2.07305	270.516	10.094
270.523	2.16811	271.015	10.0855
271.011	2.37046	271.595	10.1176
271.511	2.26671	272.022	10.0839
272.031	2.15371	272.524	10.0961
272.506	2.30357	273.001	10.0814
273.027	2.32065	273.508	10.0833
273.505	2.26817	274.008	10.0633
274.029	2.20663	274.515	10.0961
274.506	2.37668	275.099	10.1034
275.079	2.23414	275.501	10.0722
275.501	2.28563	276.009	10.0808
276.03	2.33405	276.508	10.1043
276.535	2.2561	277.014	10.1373
277.033	2.21769	277.546	10.1086
277.542	2.16477	278.056	10.1124
278.046	2.32913	278.56	10.1048
278.555	2.20085	279.068	10.1119
279.055	2.36903	279.574	10.1085
279.506	2.35425	280.081	10.125
280.089	2.39166	280.502	10.1392
280.578	2.16313	281.006	10.1507
281.004	2.2537	281.517	10.1326
281.526	2.42119	282.015	10.1527
282.03	2.41704	282.522	10.121
282.532	2.25104	283.025	10.1464
283.051	2.30988	283.539	10.1211
283.555	2.20892	284.051	10.1475
284.054	2.3192	284.558	10.1247
284.5	2.24861	285.057	10.1118
285.011	2.20883	285.594	10.1165
285.575	2.30272	286.003	10.1202
286.007	2.32145	286.509	10.1602
286.53	2.30945	287.022	10.1703
287.045	2.40149	287.527	10.1437
287.531	2.27034	288.026	10.1494
288.042	2.41952	288.535	10.1667
288.564	2.30438	289.05	10.1457
289.061	2.37029	289.558	10.1785
289.564	2.4168	290.071	10.1323
290	2.26615	290.576	10.1525
290.586	2.24811	291.077	10.1355
291.014	2.27921	291.505	10.1831
291.507	2.34687	292.007	10.1329
292.041	2.25146	292.538	10.146
292.549	2.35446	293.025	10.1336
293.063	2.3261	293.538	10.1514
293.569	2.36506	294.063	10.1462
294.072	2.40542	294.536	10.1614
294.562	2.29123	295.064	10.1539
295.077	2.342	295.566	10.1189
295.506	2.28216	296.052	10.1551
296.013	2.49017	296.57	10.1334
296.512	2.42419	297.081	10.13
297.031	2.37037	297.506	10.1477
297.532	2.33435	298.019	10.1405
298.049	2.4955	298.53	10.2034
298.565	2.23593	299.036	10.1774
299.008	2.42727	299.51	10.1701
299.504	2.37198	300.31	10.0302
2.00173	0.02502	1.99792	8.15973
2.00377	0.02591	2.01663	8.17102
2.58434	0.03201	2.61815	8.17806
3.04814	0.03693	3.05089	8.30283
3.52781	0.04125	3.50639	8.34872
4.04155	0.04768	4.07815	8.41183
4.58624	0.05273	4.5128	8.4591
5.01362	0.05804	5.01555	8.49268
5.5155	0.06312	5.52052	8.53809
6.07057	0.06676	6.01683	8.56558
6.57021	0.07417	6.51135	8.59836
7.00575	0.07613	7.00278	8.61987
7.57361	0.08477	7.5716	8.63314
8.07605	0.0871	8.00144	8.66169
8.50013	0.09348	8.51612	8.69552
9.06368	0.09902	9.08867	8.70911
9.55	0.10467	9.50517	8.72177
10.0731	0.11017	10.1314	8.70452
10.5409	0.11333	10.5754	8.74019
11.0685	0.11743	11.072	8.74974
11.5512	0.12586	11.5621	8.75432
12.0457	0.12991	12.0588	8.76301
12.5478	0.13603	12.5578	8.77562
13.035	0.14282	13.0531	8.78184
13.5317	0.14893	13.5439	8.78614
14.0516	0.15116	14.0498	8.79796
14.5356	0.15792	14.5402	8.80011
15.0139	0.16659	15.0256	8.80117
15.532	0.16833	15.5909	8.94863
16.0346	0.17294	16.0309	8.76657
16.5667	0.17965	16.5022	8.83194
17.0778	0.18109	17.0146	8.85068
17.5409	0.19006	17.5485	8.84158
18.0511	0.18627	18.0291	8.83508
18.5258	0.19423	18.5107	8.83788
19.014	0.20046	19.0654	8.83381
19.5901	0.20652	19.5843	8.8512
20.004	0.20796	20.0592	8.84852
20.5742	0.21642	20.5531	8.85321
21.0729	0.22324	21.0446	8.85827
21.5609	0.23473	21.5452	8.86875
22.0361	0.2332	22.0357	8.8742
22.5239	0.23742	22.5225	8.87361
23.0158	0.24903	23.0089	8.87813
23.5144	0.25789	23.5733	8.8809
24.0977	0.25952	24.0615	8.88463
24.5748	0.26552	24.5716	8.89788
25.0744	0.25936	25.0689	8.90424
25.5514	0.27251	25.5532	8.90626
26.036	0.27068	26.0337	8.90782
26.5481	0.27814	26.5201	8.91023
27.0301	0.2837	27.0123	8.91758
27.5456	0.28862	27.5015	8.92386
28.0232	0.29699	28.0062	8.92637
28.6009	0.29747	28.5859	8.93364
29.0709	0.29349	29.0615	8.93344
29.5576	0.31491	29.5441	8.93717
30.0481	0.31114	30.032	8.94198
30.5402	0.32151	30.5129	8.94556
31.0319	0.32642	31.002	8.95301
31.5186	0.32982	31.57	8.95604
32.0019	0.32988	32.0617	8.9587
32.574	0.34155	32.5429	8.9624
33.054	0.34779	33.0318	8.96565
33.543	0.35564	33.5213	8.9713
34.0325	0.35851	34.0192	8.97641
34.5467	0.35621	34.5023	8.98077
35.0236	0.36049	35.0641	8.98419
35.5126	0.37128	35.5547	8.98708
36.0747	0.36611	36.0438	8.99414
36.5547	0.37694	36.531	8.99514
37.0334	0.39167	37.0222	9.00358
37.5359	0.3913	37.5121	9.00748
38.0288	0.39657	38.0665	9.00744
38.5996	0.40451	38.5525	9.00518
39.0639	0.4114	39.0415	9.0142
39.5545	0.41608	39.543	9.02007
40.0433	0.41638	40.0214	9.02455
40.5288	0.42831	40.5866	9.02587
41.015	0.428	41.0553	9.02702
41.5124	0.43482	41.5606	9.03955
42.0693	0.43486	42.0438	9.03831
42.5691	0.45118	42.5183	9.03672
43.0341	0.44683	43.0844	9.04539
43.5478	0.45406	43.5693	9.05354
44.0417	0.45474	44.0433	9.04966
44.5217	0.4559	44.5204	9.0546
45.0848	0.46786	45.0671	9.0583
45.5503	0.46807	45.5514	9.0633
46.0452	0.46896	46.0455	9.0713
46.5269	0.48097	46.5221	9.0755
47.0322	0.47648	47.0158	9.08023
47.5728	0.50041	47.5681	9.08761
48.0513	0.49208	48.0477	9.09086
48.5389	0.48914	48.5232	9.09805
49.0099	0.50941	49.0686	9.10253
49.5972	0.50945	49.5263	9.11221
50.0555	0.52165	50.023	9.11962
50.5521	0.51466	50.5679	9.12627
51.0385	0.51817	51.0352	9.13067
51.5729	0.53796	51.5121	9.14641
52.0641	0.54262	52.0559	9.14669
52.5563	0.53121	52.5217	9.16725
53.0271	0.54257	53.0084	9.17171
53.5061	0.54825	53.5309	9.17476
54.065	0.54812	54.0178	9.18425
54.5185	0.55918	54.5925	9.18777
55.0142	0.57136	55.0622	9.18813
55.5591	0.57314	55.539	9.18621
56.0237	0.57785	56.0005	9.18058
56.5051	0.57946	56.5474	9.19429
57.05	0.59928	57.0439	9.20497
57.5216	0.59995	57.5217	9.21246
58.0671	0.60888	58.0628	9.21767
58.5382	0.6114	58.5222	9.22206
59.0315	0.62941	59.0194	9.22961
59.5125	0.62553	59.5628	9.23149
60.0702	0.63586	60.0418	9.24126
60.5534	0.66519	60.5131	9.24901
61.0353	0.65755	61.0754	9.25741
61.5107	0.66854	61.554	9.26424
62.0894	0.66699	62.0275	9.26998
62.5004	0.678	62.5004	9.2762
63.0495	0.66611	63.0406	9.2786
63.5327	0.63887	63.5087	9.28845
64.0353	0.65336	64.0648	9.29512
64.5159	0.66074	64.5537	9.30437
65.0049	0.63765	65.0273	9.30502
65.5603	0.66337	65.5083	9.30555
66.0426	0.68052	66.0131	9.3186
66.5194	0.67461	66.5602	9.31735
67.0165	0.68758	67.0413	9.32068
67.5619	0.69143	67.5264	9.31973
68.0509	0.68447	68.013	9.32912
68.5415	0.68133	68.5178	9.33531
69.0236	0.70831	69.0016	9.34115
69.5162	0.71784	69.566	9.34192
70.0798	0.72199	70.0617	9.33824
70.5648	0.71137	70.5424	9.34749
71.0464	0.72567	71.0339	9.3483
71.5242	0.72115	71.5293	9.3442
72.0041	0.75657	72.0109	9.34219
72.5593	0.7273	72.5078	9.35178
73.0508	0.72861	73.003	9.35038
73.5385	0.73702	73.5019	9.35103
74.018	0.7287	74.0145	9.35529
74.5795	0.76058	74.583	9.35571
75.0736	0.73547	75.0741	9.34954
75.5649	0.76928	75.5644	9.35093
76.0571	0.75745	76.0554	9.35238
76.5346	0.7706	76.5484	9.35717
77.024	0.75429	77.0465	9.3514
77.5305	0.78219	77.5404	9.35726
78.0036	0.79543	78.05	9.35737
78.5642	0.77596	78.5304	9.36483
79.0824	0.79528	79.0238	9.36405
79.569	0.77037	79.5201	9.36383
80.0333	0.80811	80.001	9.36182
80.54	0.80039	80.5889	9.36055
81.0149	0.80574	81.0094	9.3666
81.507	0.81384	81.5003	9.37212
82.0019	0.81249	82.0093	9.36652
82.5081	0.83153	82.5772	9.36686
83.0806	0.82476	83.0482	9.38113
83.5667	0.86142	83.544	9.38184
84.07	0.84162	84.0421	9.38026
84.5651	0.85264	84.5564	9.38686
85.0689	0.85768	85.0284	9.38863
85.5593	0.84606	85.5307	9.38466
86.0475	0.88791	86.0146	9.39357
86.5427	0.85183	86.5106	9.39874
87.0321	0.86963	87.0956	9.39971
87.5118	0.88425	87.5058	9.39419
88.0138	0.87754	88.0784	9.40235
88.5251	0.9002	88.566	9.40274
89.0103	0.87416	89.0583	9.4073
89.6042	0.88309	89.5534	9.40547
90.0721	0.91291	90.0488	9.41302
90.5704	0.91179	90.5351	9.41756
91.0637	0.89814	91.0043	9.41181
91.5678	0.92055	91.5008	9.41247
92.0711	0.93826	92.0801	9.42505
92.5415	0.9347	92.5738	9.42004
93.0389	0.92165	93.0651	9.42875
93.5444	0.93279	93.5548	9.4306
94.0492	0.94136	94.049	9.4277
94.5518	0.93818	94.5628	9.43299
95.0434	0.96451	95.0561	9.4402
95.5413	0.93684	95.5231	9.43711
96.0308	0.97502	96.017	9.43635
96.5328	0.96053	96.5142	9.44163
97.0274	0.97301	97.0057	9.44476
97.5185	0.9522	97.5125	9.43437
98.014	0.97866	98.007	9.44666
98.5165	1.01199	98.5652	9.44852
99.0177	0.98319	99.0638	9.45161
99.5189	1.00114	99.5512	9.4521
100.01	1.02671	100.061	9.44512
100.507	1.02001	100.566	9.4631
101.081	0.99174	101.051	9.46305
101.56	1.00387	101.546	9.46477
102.05	0.96895	102.034	9.46078
102.553	1.02361	102.525	9.47586
103.046	1.04055	103.018	9.47724
103.552	1.02646	103.509	9.48032
104.047	1.03044	104.03	9.47636
104.543	1.0433	104.502	9.48645
105.039	1.04808	105.07	9.48764
105.549	1.05044	105.574	9.47859
106.024	1.04417	106.006	9.49521
106.532	1.07637	106.561	9.49052
107.027	1.06166	107.065	9.48888
107.538	1.07318	107.573	9.49427
108.032	1.10244	108.06	9.49137
108.529	1.08005	108.579	9.49029
109.019	1.06292	109.049	9.50041
109.504	1.10356	109.553	9.49966
110.001	1.10882	110.054	9.50023
110.532	1.08713	110.536	9.49899
111.01	1.10609	111.051	9.50191
111.51	1.11041	111.55	9.50919
112.014	1.11471	112.046	9.49993
112.505	1.12578	112.547	9.50851
113.003	1.10561	113.039	9.51465
113.51	1.11667	113.538	9.51795
114.011	1.13508	114.032	9.51133
114.504	1.12257	114.513	9.5149
115.098	1.15433	115.029	9.5181
115.577	1.14273	115.527	9.51012
116.077	1.13412	116.021	9.52141
116.568	1.13692	116.53	9.51691
117.075	1.12079	117.027	9.52362
117.548	1.16845	117.531	9.52634
118.06	1.18201	118.032	9.52414
118.552	1.142	118.528	9.52816
119.063	1.16981	119.018	9.52303
119.568	1.14472	119.523	9.52966
120.043	1.18356	120.013	9.53244
120.562	1.20151	120.519	9.53702
121.068	1.19549	121.017	9.53999
121.567	1.17257	121.51	9.52808
122.057	1.18965	122.005	9.54899
122.559	1.19478	122.507	9.54555
123.047	1.23362	123.081	9.55014
123.554	1.20855	123.576	9.55796
124.038	1.18919	124	9.55118
124.529	1.18298	124.575	9.54324
125.037	1.22506	125.069	9.55799
125.548	1.25081	125.593	9.55578
126.038	1.24956	126.062	9.55849
126.538	1.22469	126.591	9.56138
127.026	1.24287	127.064	9.55088
127.524	1.24681	127.563	9.55615
128.028	1.30636	128.068	9.56189
128.52	1.25879	128.578	9.56654
129.022	1.28728	129.067	9.55247
129.518	1.27049	129.58	9.57104
130.023	1.26221	130.08	9.56519
130.532	1.27097	130.504	9.56707
131.019	1.27936	131.084	9.5742
131.522	1.31273	131.553	9.56404
132.02	1.28337	132.076	9.57336
132.516	1.28571	132.554	9.57645
133.003	1.24118	133.074	9.58006
133.511	1.28083	133.565	9.5803
134.007	1.2944	134.065	9.57997
134.51	1.3007	134.566	9.59572
135.001	1.31241	135.06	9.60185
135.507	1.31021	135.565	9.60127
136.031	1.34557	136.063	9.59239
136.518	1.33619	136.568	9.59856
137.022	1.34638	137.002	9.61462
137.507	1.37173	137.588	9.59491
138.006	1.36088	138.075	9.62546
138.505	1.30602	138.574	9.60632
139.019	1.3365	139.054	9.60987
139.502	1.33978	139.57	9.62061
140.001	1.35769	140.077	9.62427
140.5	1.32914	140.556	9.61855
141.107	1.33053	141.07	9.6213
141.572	1.37403	141.561	9.62973
142.097	1.35099	142.061	9.64642
142.52	1.39199	142.564	9.63231
143.106	1.34824	143.067	9.65052
143.503	1.39789	143.56	9.65379
144.006	1.37563	144.052	9.62441
144.511	1.40549	144.576	9.63964
145.013	1.40809	145.054	9.63583
145.509	1.36431	145.553	9.64863
146.011	1.37249	146.058	9.65736
146.512	1.37593	146.553	9.65053
147.099	1.40317	147.073	9.63658
147.503	1.45843	147.577	9.65391
148.079	1.4339	148.056	9.66796
148.576	1.40959	148.549	9.66391
149.098	1.41827	149.051	9.66804
149.569	1.47857	149.56	9.6709
150.077	1.4876	150.047	9.67243
150.502	1.47974	150.572	9.66654
151.083	1.44192	151.049	9.68174
151.505	1.51468	151.573	9.68893
152.062	1.47954	152.046	9.6985
152.568	1.50632	152.571	9.6806
153.065	1.46104	153.071	9.68206
153.569	1.45293	153.567	9.68998
154.078	1.45946	154.061	9.69165
154.596	1.49648	154.556	9.70771
155.062	1.44375	155.054	9.69084
155.569	1.47276	155.551	9.69695
156.084	1.46982	156.046	9.69616
156.576	1.48909	156.546	9.69922
157.076	1.49514	157.049	9.71419
157.575	1.51438	157.548	9.68805
158.001	1.54147	158.047	9.71932
158.574	1.54728	158.554	9.70838
159.073	1.51353	159.047	9.7061
159.586	1.54346	159.545	9.71742
160.054	1.56332	160.042	9.71041
160.579	1.53345	160.543	9.71826
161.075	1.46984	161.048	9.72142
161.587	1.53333	161.56	9.72195
162.057	1.5193	162.061	9.72697
162.556	1.56003	162.555	9.73506
163.072	1.52662	163.058	9.73999
163.569	1.57604	163.561	9.74536
164.072	1.49631	164.052	9.73007
164.567	1.59765	164.545	9.74813
165.066	1.50517	165.047	9.73702
165.588	1.56313	165.546	9.74305
166.071	1.60862	166.068	9.7568
166.575	1.58353	166.54	9.74089
167.095	1.5477	167.065	9.75374
167.512	1.59109	167.572	9.75439
168.07	1.57448	168.063	9.74306
168.505	1.62245	168.555	9.7542
169.01	1.59804	169.056	9.75474
169.583	1.57993	169.557	9.75859
170.064	1.57961	170.053	9.74625
170.501	1.6128	170.577	9.77113
171.077	1.57266	171.067	9.76518
171.584	1.63796	171.544	9.76924
172.009	1.65939	172.073	9.79263
172.589	1.61742	172.571	9.77834
173.005	1.62788	173.071	9.78745
173.504	1.59564	173.571	9.77934
174.009	1.60988	174.054	9.80672
174.578	1.5773	174.551	9.77247
175.001	1.66773	175.078	9.75288
175.575	1.61089	175.57	9.79116
176.07	1.58212	176.066	9.78525
176.574	1.60968	176.549	9.79646
177.072	1.64375	177.056	9.79753
177.57	1.6588	177.552	9.77773
178.075	1.67381	178.043	9.79607
178.563	1.682	178.557	9.7822
179.072	1.67042	179.048	9.79974
179.595	1.63556	179.554	9.79619
180.071	1.64997	180.042	9.79886
180.564	1.74693	180.552	9.80815
181.058	1.61143	181.076	9.81931
181.559	1.67955	181.571	9.8257
182.069	1.66687	182.059	9.78915
182.567	1.71742	182.563	9.79902
183.065	1.70435	183.061	9.83206
183.57	1.71236	183.543	9.8063
184.068	1.7064	184.051	9.80854
184.559	1.59779	184.554	9.82677
185.057	1.68947	185.031	9.83663
185.555	1.74354	185.557	9.82381
186.054	1.68146	186.057	9.83609
186.556	1.69521	186.555	9.8452
187.05	1.67811	187.051	9.83104
187.558	1.70395	187.533	9.82356
188.058	1.72794	188.051	9.82321
188.564	1.70603	188.552	9.84307
189.052	1.70351	189.045	9.83077
189.56	1.65839	189.526	9.82341
190.063	1.76499	190.038	9.84437
190.56	1.7369	190.546	9.83991
191.053	1.6903	191.044	9.83568
191.553	1.75463	191.545	9.85021
192.054	1.72553	192.042	9.83715
192.551	1.73711	192.526	9.86645
193.054	1.80915	193.027	9.83633
193.54	1.83481	193.55	9.85649
194.038	1.74582	194.022	9.86823
194.549	1.79994	194.54	9.86794
195.043	1.74181	195.016	9.85671
195.534	1.76378	195.538	9.86663
196.044	1.73977	196.038	9.84769
196.53	1.80116	196.546	9.87712
197.026	1.79389	197.03	9.87694
197.528	1.80148	197.538	9.86235
198.049	1.84182	198.029	9.86366
198.543	1.80355	198.53	9.8664
199.026	1.79185	199.035	9.87577
199.514	1.77932	199.533	9.87253
200.019	1.7943	200.027	9.87858
200.546	1.80841	200.524	9.87517
201.032	1.76205	201.019	9.89651
201.537	1.80106	201.535	9.87575
202.036	1.88507	202.011	9.8775
202.533	1.78461	202.503	9.85889
203.033	1.77181	203.014	9.89118
203.538	1.69762	203.52	9.86904
204.032	1.86492	204.009	9.8653
204.543	1.83221	204.518	9.87491
205.03	1.89406	205.028	9.89086
205.539	1.85974	205.53	9.88482
206.014	1.74956	206.038	9.88534
206.519	1.81469	206.529	9.86596
207.022	1.88381	207.029	9.89494
207.506	1.84971	207.515	9.89687
208.032	1.93475	208.02	9.88869
208.538	1.90485	208.515	9.88561
209.009	1.79036	209.024	9.915
209.514	1.88283	209.508	9.89596
210.016	1.93499	210.006	9.91484
210.512	1.85875	210.531	9.91921
211.013	1.8544	211.021	9.91249
211.523	1.89155	211.534	9.92073
212.009	1.848	212.106	9.93657
212.516	1.87425	212.523	9.91021
213.009	1.83855	213.022	9.92379
213.514	1.90464	213.512	9.91006
214.003	1.87523	214.013	9.92016
214.515	1.9251	214.51	9.89793
215.026	1.90935	215.012	9.9287
215.528	1.83213	215.521	9.94598
216.027	1.9287	216.013	9.92933
216.519	1.90272	216.51	9.92945
217.015	1.97607	217.015	9.92056
217.516	1.89022	217.518	9.94261
218.013	1.91964	218.016	9.94849
218.521	1.96827	218.502	9.93568
219.016	1.90749	219.023	9.93835
219.602	1.90259	219.509	9.94132
220.016	1.96774	220.008	9.93346
220.606	1.88932	220.509	9.90918
221.026	1.95931	221.005	9.9506
221.513	1.87928	221.505	9.92281
222.099	1.9597	222.004	9.96447
222.523	1.90415	222.605	9.9368
223.094	1.94563	223.025	9.92788
223.5	1.9838	223.522	9.93516
223.577	1.94894	224.015	9.97788
224.102	1.96769	224.518	9.93555
224.579	1.96158	225.021	9.95301
225.004	1.96273	225.514	9.96708
225.507	1.94332	226.009	9.95459
226.012	1.98999	226.507	9.94308
226.604	1.98223	227.003	9.96585
227.021	2.00531	227.511	9.98507
227.581	1.96831	228.017	9.95747
228.101	1.96804	228.509	9.9784
228.573	1.97097	229.005	9.97835
229.101	1.96558	229.507	9.98378
229.584	2.01926	230.002	9.98753
230.082	1.9788	230.504	9.9745
230.575	2.11165	231.005	9.97585
231.005	1.95223	231.504	9.98153
231.505	2.03423	232.078	9.96232
232.077	2.01549	232.501	9.95114
232.551	2.06482	233.002	9.9675
233.075	1.99442	233.6	9.95904
233.568	2.04475	234.073	9.96899
234.071	2.0235	234.568	9.98733
234.549	2.01004	235.067	9.98551
235.055	2.06309	235.578	9.97123
235.566	1.99174	236.048	9.97041
236.067	2.01819	236.571	9.98449
236.564	2.13723	237.052	9.98316
237.07	2.09614	237.57	9.99564
237.57	2.04415	238.078	9.99935
238.061	2.03692	238.569	10.0042
238.569	2.08215	239.066	10.0013
239.056	2.10997	239.558	9.97036
239.556	2.09048	240.055	10.0036
240.079	2.07969	240.557	9.98942
240.542	2.10672	241.062	10.0033
241.08	2.17568	241.561	9.97657
241.546	2.17856	242.064	9.98314
242.054	2.02439	242.56	9.99365
242.559	2.17468	243.084	10.0134
243.057	2.05704	243.564	10.0043
243.561	2.15246	244.06	10.0036
244.065	2.02369	244.556	10.0158
244.567	2.08511	245.063	10.0108
245.064	2.17831	245.554	10.0194
245.553	2.09815	246.048	10.0175
246.057	2.10486	246.553	10.0281
246.549	2.08502	247.05	10.0267
247.049	2.12748	247.558	10.0403
247.545	2.19467	248.057	10.0196
248.055	2.11804	248.546	9.99325
248.544	2.1204	249.05	10.0199
249.049	2.1712	249.544	10.0283
249.545	2.19551	250.069	10.0426
250.045	2.09822	250.556	10.0275
250.547	2.13518	251.05	10.0305
251.046	2.19865	251.551	10.05
251.538	2.0854	252.05	10.0719
252.05	2.11763	252.569	10.0565
252.539	2.17783	253.063	10.0453
253.04	2.21405	253.56	10.0358
253.534	2.20091	254.057	10.0425
254.034	2.14569	254.555	10.0631
254.531	2.1185	255.045	10.0292
255.036	2.08911	255.557	10.0234
255.538	2.12502	256.051	10.0314
256.036	2.11623	256.557	10.0467
256.524	2.13544	257.047	10.0432
257.031	2.12437	257.53	10.0766
257.543	2.11579	258.034	10.0573
258.017	2.26039	258.528	10.0733
258.532	2.07241	259.048	10.0538
259.03	2.10853	259.545	10.0963
259.527	2.16127	260.052	10.0694
260.025	2.2119	260.543	10.0546
260.52	2.22727	261.039	10.0803
261.027	2.17668	261.534	10.081
261.522	2.21043	262.034	10.0957
262.025	2.14999	262.522	10.1183
262.521	2.08011	263.02	10.0686
263.023	2.19628	263.524	10.0608
263.52	2.17293	264.016	10.0902
264.021	2.18037	264.519	10.0832
264.512	2.2024	265.016	10.0685
265.015	2.18841	265.515	10.091
265.533	2.17407	266.022	10.0872
266.011	2.21986	266.525	10.0853
266.527	2.25285	267.022	10.0534
267.035	2.26846	267.519	10.0841
267.52	2.21694	268.016	10.0792
268.024	2.21403	268.542	10.0962
268.531	2.19356	269.014	10.0957
269.029	2.22764	269.521	10.0929
269.527	2.25482	270.019	10.0795
270.006	2.07305	270.545	10.1035
270.523	2.16811	271.034	10.0628
271.011	2.37046	271.54	10.1086
271.511	2.26671	272.039	10.1099
272.031	2.15371	272.536	10.0784
272.506	2.30357	273.034	10.1046
273.027	2.32065	273.533	10.0922
273.505	2.26817	274.035	10.086
274.029	2.20663	274.541	10.1119
274.506	2.37668	275.023	10.1485
275.079	2.23414	275.524	10.1108
275.501	2.28563	276.056	10.1052
276.03	2.33405	276.529	10.1494
276.535	2.2561	277.036	10.1102
277.033	2.21769	277.548	10.1443
277.542	2.16477	278.081	10.1454
278.046	2.32913	278.563	10.1129
278.555	2.20085	279.076	10.129
279.055	2.36903	279.514	10.1367
279.506	2.35425	280.026	10.1774
280.089	2.39166	280.53	10.1578
280.578	2.16313	281.036	10.1419
281.004	2.2537	281.54	10.1451
281.526	2.42119	282.047	10.1481
282.03	2.41704	282.566	10.1402
282.532	2.25104	283.068	10.1559
283.051	2.30988	283.57	10.17
283.555	2.20892	284.07	10.1653
284.054	2.3192	284.575	10.1384
284.5	2.24861	285.006	10.1227
285.011	2.20883	285.534	10.1638
285.575	2.30272	286.047	10.1755
286.007	2.32145	286.537	10.1509
286.53	2.30945	287.045	10.194
287.045	2.40149	287.545	10.1623
287.531	2.27034	288.056	10.1829
288.042	2.41952	288.558	10.1877
288.564	2.30438	289.09	10.1381
289.061	2.37029	289.576	10.1715
289.564	2.4168	290.1	10.1581
290	2.26615	290.53	10.1968
290.586	2.24811	291.037	10.1654
291.014	2.27921	291.54	10.192
291.507	2.34687	292.045	10.1878
292.041	2.25146	292.546	10.1703
292.549	2.35446	293.064	10.1563
293.063	2.3261	293.577	10.1413
293.569	2.36506	294.002	10.1519
294.072	2.40542	294.595	10.166
294.562	2.29123	295.069	10.1305
295.077	2.342	295.507	10.1514
295.506	2.28216	296.007	10.1549
296.013	2.49017	296.515	10.1538
296.512	2.42419	297.028	10.1506
297.031	2.37037	297.507	10.1703
297.532	2.33435	298.028	10.1315
298.049	2.4955	298.538	10.1502
298.565	2.23593	299.057	10.1343
299.008	2.42727	299.502	10.1535
299.504	2.37198	300.292	10.0286
300.299	2.38104

## Sheet: Figure 4a
The solid-state electron paramagnetic resonance (EPR) spectrum of EuTTA-350 treated under different conditions.
	In air 1 week		In boiling water 1 day		300 °C in air 2 hours		EuTTA-350 as made
g-Factor	Intensity	g-Factor	Intensity	g-Factor	Intensity	g-Factor	Intensity
2.03601	0.45476	2.03601	0.49762	2.03601	0.18667	2.03601	-0.63095
2.03595	0.41429	2.03595	0.44762	2.03595	0.19286	2.03595	-0.57857
2.0359	0.37619	2.0359	0.4	2.0359	0.19881	2.0359	-0.52619
2.03584	0.3381	2.03584	0.35238	2.03584	0.20452	2.03584	-0.47619
2.03578	0.3	2.03578	0.30714	2.03578	0.21	2.03578	-0.42857
2.03572	0.26667	2.03572	0.26429	2.03572	0.215	2.03572	-0.38095
2.03567	0.2319	2.03567	0.22286	2.03567	0.21976	2.03567	-0.33571
2.03561	0.19929	2.03561	0.18238	2.03561	0.22405	2.03561	-0.29286
2.03555	0.16786	2.03555	0.14357	2.03555	0.22833	2.03555	-0.25
2.03549	0.13786	2.03549	0.10619	2.03549	0.23214	2.03549	-0.2081
2.03544	0.10929	2.03544	0.07048	2.03544	0.23571	2.03544	-0.16857
2.03538	0.0819	2.03538	0.03619	2.03538	0.2381	2.03538	-0.13048
2.03532	0.05571	2.03532	0.00331	2.03532	0.24286	2.03532	-0.09381
2.03526	0.03119	2.03526	-0.02786	2.03526	0.24524	2.03526	-0.05881
2.03521	0.00764	2.03521	-0.05762	2.03521	0.24762	2.03521	-0.02524
2.03515	-0.01448	2.03515	-0.08595	2.03515	0.24762	2.03515	0.00695
2.03509	-0.03524	2.03509	-0.11262	2.03509	0.25	2.03509	0.03762
2.03503	-0.05476	2.03503	-0.13786	2.03503	0.25238	2.03503	0.06667
2.03498	-0.0731	2.03498	-0.16143	2.03498	0.25238	2.03498	0.09429
2.03492	-0.09	2.03492	-0.18357	2.03492	0.25476	2.03492	0.12024
2.03486	-0.10548	2.03486	-0.20429	2.03486	0.25476	2.03486	0.145
2.0348	-0.11976	2.0348	-0.22333	2.0348	0.25476	2.0348	0.1681
2.03475	-0.13262	2.03475	-0.24048	2.03475	0.25476	2.03475	0.18952
2.03469	-0.14429	2.03469	-0.25714	2.03469	0.25476	2.03469	0.20976
2.03463	-0.15476	2.03463	-0.27143	2.03463	0.25238	2.03463	0.22833
2.03458	-0.16357	2.03458	-0.28571	2.03458	0.25238	2.03458	0.24524
2.03452	-0.17143	2.03452	-0.29524	2.03452	0.25	2.03452	0.2619
2.03446	-0.17786	2.03446	-0.30714	2.03446	0.25	2.03446	0.27619
2.0344	-0.18286	2.0344	-0.31429	2.0344	0.24762	2.0344	0.2881
2.03435	-0.18667	2.03435	-0.32143	2.03435	0.24524	2.03435	0.3
2.03429	-0.18905	2.03429	-0.32619	2.03429	0.24286	2.03429	0.30952
2.03423	-0.19024	2.03423	-0.33095	2.03423	0.24048	2.03423	0.31667
2.03417	-0.19024	2.03417	-0.33333	2.03417	0.23643	2.03417	0.32381
2.03412	-0.18857	2.03412	-0.33333	2.03412	0.23286	2.03412	0.32857
2.03406	-0.18595	2.03406	-0.33333	2.03406	0.22905	2.03406	0.33095
2.034	-0.1819	2.034	-0.33095	2.034	0.225	2.034	0.33333
2.03394	-0.17167	2.03394	-0.28571	2.03394	0.22214	2.03394	0.34286
2.03389	-0.16595	2.03389	-0.3119	2.03389	0.20429	2.03389	0.30952
2.03383	-0.12	2.03383	-0.31429	2.03383	0.1719	2.03383	0.30476
2.03377	-0.1019	2.03377	-0.28095	2.03377	0.20762	2.03377	0.28333
2.03371	-0.07548	2.03371	-0.23357	2.03371	0.2381	2.03371	0.3
2.03366	-0.007	2.03366	-0.25714	2.03366	0.27381	2.03366	0.3
2.0336	0.00752	2.0336	-0.28571	2.0336	0.29524	2.0336	0.26667
2.03354	0.07905	2.03354	-0.25476	2.03354	0.26667	2.03354	0.25714
2.03348	0.13048	2.03348	-0.155	2.03348	0.24762	2.03348	0.24762
2.03343	0.12024	2.03343	-0.06333	2.03343	0.23667	2.03343	0.2381
2.03337	0.0981	2.03337	-0.0169	2.03337	0.24048	2.03337	0.21167
2.03331	0.09929	2.03331	0.00276	2.03331	0.20857	2.03331	0.18762
2.03326	0.11929	2.03326	0.03024	2.03326	0.18429	2.03326	0.18
2.0332	0.18619	2.0332	0.02338	2.0332	0.19952	2.0332	0.18857
2.03314	0.22333	2.03314	-0.00464	2.03314	0.17405	2.03314	0.19286
2.03308	0.20071	2.03308	-0.00379	2.03308	0.1569	2.03308	0.17857
2.03303	0.18905	2.03303	-0.01348	2.03303	0.15405	2.03303	0.16595
2.03297	0.18762	2.03297	0.00276	2.03297	0.1331	2.03297	0.15333
2.03291	0.16405	2.03291	-0.000640476	2.03291	0.09738	2.03291	0.11571
2.03285	0.13643	2.03285	0.0631	2.03285	0.09238	2.03285	0.09548
2.0328	0.10667	2.0328	0.08381	2.0328	0.10619	2.0328	0.11786
2.03274	0.05881	2.03274	0.10357	2.03274	0.06524	2.03274	0.15619
2.03268	0.0381	2.03268	0.09476	2.03268	0.02317	2.03268	0.11857
2.03263	0.04333	2.03263	0.11738	2.03263	-0.01924	2.03263	0.06571
2.03257	0.03429	2.03257	0.15881	2.03257	-0.02119	2.03257	0.04619
2.03251	0.07762	2.03251	0.21048	2.03251	0.03952	2.03251	0.00857
2.03245	0.13548	2.03245	0.23405	2.03245	0.09714	2.03245	0.00633
2.0324	0.18167	2.0324	0.19976	2.0324	0.11714	2.0324	-0.04643
2.03234	0.17881	2.03234	0.21524	2.03234	0.06762	2.03234	-0.10357
2.03228	0.13643	2.03228	0.23619	2.03228	0.06881	2.03228	-0.13048
2.03222	0.11833	2.03222	0.23786	2.03222	0.09357	2.03222	-0.14714
2.03217	0.07571	2.03217	0.29524	2.03217	0.09071	2.03217	-0.14976
2.03211	-0.0129	2.03211	0.30476	2.03211	0.08952	2.03211	-0.12357
2.03205	-0.02071	2.03205	0.29762	2.03205	0.03452	2.03205	-0.09976
2.03199	-0.01498	2.03199	0.27143	2.03199	-0.03262	2.03199	-0.10905
2.03194	0.00219	2.03194	0.24286	2.03194	-0.04595	2.03194	-0.0469
2.03188	0.00717	2.03188	0.27381	2.03188	-0.04333	2.03188	0.02929
2.03182	0.01319	2.03182	0.30952	2.03182	-0.08881	2.03182	0.05619
2.03177	0.02162	2.03177	0.3	2.03177	-0.12571	2.03177	0.11024
2.03171	0.01848	2.03171	0.26905	2.03171	-0.1319	2.03171	0.20143
2.03165	0.04881	2.03165	0.29048	2.03165	-0.14143	2.03165	0.26667
2.03159	0.00436	2.03159	0.35952	2.03159	-0.17595	2.03159	0.30476
2.03154	-0.05429	2.03154	0.38095	2.03154	-0.2219	2.03154	0.29762
2.03148	-0.08	2.03148	0.41667	2.03148	-0.21333	2.03148	0.31667
2.03142	-0.10048	2.03142	0.42381	2.03142	-0.16833	2.03142	0.35476
2.03137	-0.13667	2.03137	0.45714	2.03137	-0.16095	2.03137	0.36905
2.03131	-0.175	2.03131	0.42381	2.03131	-0.12357	2.03131	0.34762
2.03125	-0.23667	2.03125	0.40476	2.03125	-0.1031	2.03125	0.34762
2.03119	-0.2619	2.03119	0.37143	2.03119	-0.05095	2.03119	0.33571
2.03114	-0.24286	2.03114	0.35238	2.03114	-0.02269	2.03114	0.3381
2.03108	-0.18452	2.03108	0.32857	2.03108	-0.03381	2.03108	0.36429
2.03102	-0.18881	2.03102	0.39286	2.03102	-0.04262	2.03102	0.38333
2.03096	-0.22143	2.03096	0.44286	2.03096	-0.01221	2.03096	0.41429
2.03091	-0.25	2.03091	0.40952	2.03091	0.06476	2.03091	0.42857
2.03085	-0.26905	2.03085	0.32143	2.03085	0.12333	2.03085	0.46905
2.03079	-0.25476	2.03079	0.3	2.03079	0.15381	2.03079	0.45476
2.03074	-0.23571	2.03074	0.23214	2.03074	0.20167	2.03074	0.41429
2.03068	-0.22952	2.03068	0.20024	2.03068	0.19619	2.03068	0.40476
2.03062	-0.2019	2.03062	0.19667	2.03062	0.19524	2.03062	0.36905
2.03056	-0.11381	2.03056	0.17524	2.03056	0.23429	2.03056	0.34762
2.03051	-0.06643	2.03051	0.15024	2.03051	0.25	2.03051	0.34048
2.03045	-0.05405	2.03045	0.13143	2.03045	0.28095	2.03045	0.30476
2.03039	-0.04119	2.03039	0.17262	2.03039	0.25476	2.03039	0.29524
2.03034	-0.0369	2.03034	0.18119	2.03034	0.25952	2.03034	0.2619
2.03028	-0.00664	2.03028	0.16714	2.03028	0.26429	2.03028	0.24762
2.03022	0.03381	2.03022	0.19643	2.03022	0.30476	2.03022	0.2331
2.03016	0.09833	2.03016	0.19667	2.03016	0.30238	2.03016	0.20429
2.03011	0.13024	2.03011	0.18238	2.03011	0.28571	2.03011	0.20262
2.03005	0.14143	2.03005	0.20714	2.03005	0.27619	2.03005	0.18643
2.02999	0.16952	2.02999	0.19167	2.02999	0.28571	2.02999	0.15048
2.02994	0.19738	2.02994	0.1531	2.02994	0.35238	2.02994	0.09571
2.02988	0.24286	2.02988	0.13738	2.02988	0.37381	2.02988	0.05214
2.02982	0.25476	2.02982	0.17048	2.02982	0.45238	2.02982	0.03548
2.02976	0.28333	2.02976	0.18762	2.02976	0.5119	2.02976	-0.03119
2.02971	0.27143	2.02971	0.18	2.02971	0.51667	2.02971	-0.0269
2.02965	0.27143	2.02965	0.13405	2.02965	0.5119	2.02965	-0.06548
2.02959	0.26429	2.02959	0.14452	2.02959	0.50714	2.02959	-0.09452
2.02954	0.29048	2.02954	0.14833	2.02954	0.48095	2.02954	-0.07619
2.02948	0.25238	2.02948	0.09405	2.02948	0.48333	2.02948	-0.05881
2.02942	0.2019	2.02942	0.04881	2.02942	0.47381	2.02942	-0.05476
2.02936	0.17405	2.02936	0.05429	2.02936	0.45952	2.02936	-0.06286
2.02931	0.18357	2.02931	0.02762	2.02931	0.45714	2.02931	-0.07095
2.02925	0.20476	2.02925	0.00202	2.02925	0.47619	2.02925	-0.05333
2.02919	0.23643	2.02919	-0.04333	2.02919	0.49762	2.02919	-0.05214
2.02914	0.21643	2.02914	-0.02643	2.02914	0.51667	2.02914	-0.05143
2.02908	0.21333	2.02908	0.01848	2.02908	0.53571	2.02908	-0.08476
2.02902	0.1881	2.02902	0.05119	2.02902	0.5381	2.02902	-0.10214
2.02896	0.12262	2.02896	0.0369	2.02896	0.53333	2.02896	-0.09976
2.02891	0.13381	2.02891	0.05167	2.02891	0.5	2.02891	-0.11833
2.02885	0.17619	2.02885	0.05762	2.02885	0.47619	2.02885	-0.15024
2.02879	0.21643	2.02879	0.06429	2.02879	0.44762	2.02879	-0.17881
2.02874	0.23667	2.02874	0.05738	2.02874	0.39524	2.02874	-0.22833
2.02868	0.20619	2.02868	0.0619	2.02868	0.37857	2.02868	-0.22048
2.02862	0.17071	2.02862	0.11548	2.02862	0.39762	2.02862	-0.19571
2.02856	0.16571	2.02856	0.08667	2.02856	0.4119	2.02856	-0.21071
2.02851	0.18167	2.02851	0.05452	2.02851	0.42381	2.02851	-0.21262
2.02845	0.18	2.02845	0.02762	2.02845	0.37381	2.02845	-0.17
2.02839	0.13786	2.02839	0.01193	2.02839	0.29524	2.02839	-0.19571
2.02834	0.10762	2.02834	0.00267	2.02834	0.23357	2.02834	-0.17619
2.02828	0.13143	2.02828	-0.04714	2.02828	0.24048	2.02828	-0.13452
2.02822	0.16476	2.02822	-0.07262	2.02822	0.24524	2.02822	-0.10381
2.02817	0.20333	2.02817	-0.06381	2.02817	0.23	2.02817	-0.08524
2.02811	0.22214	2.02811	-0.06262	2.02811	0.18333	2.02811	-0.0219
2.02805	0.24286	2.02805	-0.05714	2.02805	0.14167	2.02805	-0.00933
2.02799	0.22357	2.02799	-0.09429	2.02799	0.1131	2.02799	0.00117
2.02794	0.22619	2.02794	-0.0669	2.02794	0.105	2.02794	0.01112
2.02788	0.18357	2.02788	-0.01752	2.02788	0.05952	2.02788	-0.04619
2.02782	0.19976	2.02782	0.011	2.02782	0.02548	2.02782	-0.08286
2.02777	0.21857	2.02777	0.04119	2.02777	-0.00914	2.02777	-0.06619
2.02771	0.24762	2.02771	0.09452	2.02771	-0.03381	2.02771	-0.05595
2.02765	0.26429	2.02765	0.11619	2.02765	-0.05167	2.02765	-0.06571
2.02759	0.2619	2.02759	0.11071	2.02759	-0.03405	2.02759	-0.0781
2.02754	0.29048	2.02754	0.05952	2.02754	-0.06619	2.02754	-0.07048
2.02748	0.32619	2.02748	0.03119	2.02748	-0.08976	2.02748	-0.02183
2.02742	0.31905	2.02742	0.01521	2.02742	-0.07881	2.02742	-0.0029
2.02737	0.30476	2.02737	0.00203	2.02737	-0.11738	2.02737	0.00567
2.02731	0.33571	2.02731	-0.00233	2.02731	-0.11286	2.02731	-0.01288
2.02725	0.35952	2.02725	-0.02738	2.02725	-0.13071	2.02725	0.04143
2.0272	0.34762	2.0272	-0.00243	2.0272	-0.12857	2.0272	0.05524
2.02714	0.40714	2.02714	0.06	2.02714	-0.13738	2.02714	0.03786
2.02708	0.44048	2.02708	0.11095	2.02708	-0.16143	2.02708	0.06952
2.02702	0.42143	2.02702	0.18643	2.02702	-0.16643	2.02702	0.05643
2.02697	0.41905	2.02697	0.19786	2.02697	-0.16524	2.02697	0.01564
2.02691	0.45476	2.02691	0.20429	2.02691	-0.14143	2.02691	0.01955
2.02685	0.4619	2.02685	0.29048	2.02685	-0.18429	2.02685	0.01833
2.0268	0.49762	2.0268	0.34048	2.0268	-0.21905	2.0268	-0.01464
2.02674	0.50714	2.02674	0.35714	2.02674	-0.21214	2.02674	0.00167
2.02668	0.50714	2.02668	0.40714	2.02668	-0.19643	2.02668	0.00638
2.02663	0.56667	2.02663	0.4619	2.02663	-0.19048	2.02663	-0.0269
2.02657	0.55476	2.02657	0.46667	2.02657	-0.14119	2.02657	-0.01952
2.02651	0.52857	2.02651	0.45952	2.02651	-0.12429	2.02651	-0.01412
2.02646	0.49762	2.02646	0.49762	2.02646	-0.07452	2.02646	0.00981
2.0264	0.47143	2.0264	0.52857	2.0264	-0.0419	2.0264	0.02148
2.02634	0.47619	2.02634	0.50952	2.02634	0.03619	2.02634	0.02738
2.02628	0.47619	2.02628	0.55952	2.02628	0.11262	2.02628	0.06167
2.02623	0.42619	2.02623	0.56905	2.02623	0.13286	2.02623	0.03548
2.02617	0.38333	2.02617	0.55714	2.02617	0.11119	2.02617	0.03452
2.02611	0.33333	2.02611	0.57857	2.02611	0.1181	2.02611	0.03262
2.02606	0.32381	2.02606	0.60476	2.02606	0.15524	2.02606	0.03238
2.026	0.34286	2.026	0.58571	2.026	0.19286	2.026	0.02236
2.02594	0.33095	2.02594	0.57143	2.02594	0.22714	2.02594	-0.009
2.02589	0.2881	2.02589	0.56667	2.02589	0.28571	2.02589	-0.02271
2.02583	0.21119	2.02583	0.5381	2.02583	0.34524	2.02583	0.03762
2.02577	0.16667	2.02577	0.51905	2.02577	0.35	2.02577	0.06429
2.02572	0.10214	2.02572	0.53333	2.02572	0.35714	2.02572	0.07
2.02566	0.13452	2.02566	0.52381	2.02566	0.34286	2.02566	0.07857
2.0256	0.07429	2.0256	0.50476	2.0256	0.35714	2.0256	0.13048
2.02554	0.04357	2.02554	0.52381	2.02554	0.38571	2.02554	0.14905
2.02549	0.01693	2.02549	0.53095	2.02549	0.42857	2.02549	0.115
2.02543	0.01474	2.02543	0.57619	2.02543	0.47381	2.02543	0.0569
2.02537	0.00557	2.02537	0.58333	2.02537	0.51429	2.02537	0.02314
2.02532	0.0531	2.02532	0.50952	2.02532	0.52619	2.02532	0.01814
2.02526	0.08595	2.02526	0.49286	2.02526	0.51667	2.02526	0.03881
2.0252	0.10905	2.0252	0.49524	2.0252	0.52381	2.0252	0.00869
2.02515	0.11643	2.02515	0.52857	2.02515	0.50952	2.02515	-0.00581
2.02509	0.13905	2.02509	0.49048	2.02509	0.49286	2.02509	-0.03167
2.02503	0.18119	2.02503	0.42619	2.02503	0.47619	2.02503	-0.03
2.02498	0.21738	2.02498	0.35714	2.02498	0.49762	2.02498	-0.00421
2.02492	0.28095	2.02492	0.33571	2.02492	0.50476	2.02492	-0.01548
2.02486	0.24762	2.02486	0.30952	2.02486	0.50714	2.02486	0.0189
2.0248	0.22024	2.0248	0.32619	2.0248	0.54048	2.0248	0.04929
2.02475	0.19738	2.02475	0.32619	2.02475	0.57619	2.02475	0.05095
2.02469	0.18786	2.02469	0.36905	2.02469	0.61667	2.02469	0.01805
2.02463	0.25	2.02463	0.36905	2.02463	0.64524	2.02463	-0.01431
2.02458	0.3119	2.02458	0.31905	2.02458	0.6619	2.02458	-0.01417
2.02452	0.3619	2.02452	0.29524	2.02452	0.68571	2.02452	-0.00295
2.02446	0.37857	2.02446	0.26905	2.02446	0.67381	2.02446	0.01381
2.02441	0.38333	2.02441	0.24762	2.02441	0.65714	2.02441	0.00388
2.02435	0.43571	2.02435	0.25476	2.02435	0.65476	2.02435	0.06571
2.02429	0.41667	2.02429	0.27857	2.02429	0.67381	2.02429	0.06667
2.02424	0.37857	2.02424	0.31429	2.02424	0.6619	2.02424	0.02326
2.02418	0.38095	2.02418	0.28095	2.02418	0.63095	2.02418	-0.0109
2.02412	0.34762	2.02412	0.26667	2.02412	0.6	2.02412	-0.01786
2.02407	0.3119	2.02407	0.205	2.02407	0.58095	2.02407	-0.07595
2.02401	0.30714	2.02401	0.23548	2.02401	0.5619	2.02401	-0.10071
2.02395	0.36429	2.02395	0.29524	2.02395	0.55238	2.02395	-0.10286
2.0239	0.39048	2.0239	0.28333	2.0239	0.52381	2.0239	-0.06048
2.02384	0.45238	2.02384	0.27381	2.02384	0.5	2.02384	-0.0319
2.02378	0.49286	2.02378	0.29048	2.02378	0.42857	2.02378	-0.00215
2.02373	0.50476	2.02373	0.30952	2.02373	0.45476	2.02373	0.01164
2.02367	0.45238	2.02367	0.32619	2.02367	0.48095	2.02367	0.06976
2.02361	0.41905	2.02361	0.29762	2.02361	0.42857	2.02361	0.10286
2.02355	0.40714	2.02355	0.27381	2.02355	0.34048	2.02355	0.1369
2.0235	0.38095	2.0235	0.30476	2.0235	0.35	2.0235	0.17619
2.02344	0.36667	2.02344	0.33333	2.02344	0.36667	2.02344	0.18571
2.02338	0.32857	2.02338	0.34524	2.02338	0.34286	2.02338	0.18024
2.02333	0.32381	2.02333	0.40952	2.02333	0.35952	2.02333	0.16381
2.02327	0.34524	2.02327	0.42143	2.02327	0.39048	2.02327	0.1719
2.02321	0.35952	2.02321	0.47381	2.02321	0.3881	2.02321	0.12095
2.02316	0.38333	2.02316	0.52143	2.02316	0.33571	2.02316	0.09571
2.0231	0.38571	2.0231	0.55714	2.0231	0.29524	2.0231	0.11167
2.02304	0.34524	2.02304	0.60476	2.02304	0.27619	2.02304	0.07548
2.02299	0.28571	2.02299	0.61429	2.02299	0.27857	2.02299	0.10595
2.02293	0.28333	2.02293	0.61429	2.02293	0.27143	2.02293	0.16619
2.02287	0.25238	2.02287	0.62619	2.02287	0.23476	2.02287	0.18667
2.02282	0.26429	2.02282	0.56429	2.02282	0.21714	2.02282	0.21238
2.02276	0.23071	2.02276	0.52143	2.02276	0.24524	2.02276	0.2231
2.0227	0.2019	2.0227	0.49286	2.0227	0.21452	2.0227	0.18786
2.02265	0.15738	2.02265	0.44048	2.02265	0.20119	2.02265	0.15571
2.02259	0.07833	2.02259	0.40238	2.02259	0.21643	2.02259	0.16595
2.02253	0.07262	2.02253	0.41667	2.02253	0.21048	2.02253	0.14595
2.02248	0.05905	2.02248	0.41429	2.02248	0.175	2.02248	0.14524
2.02242	0.04833	2.02242	0.37619	2.02242	0.12048	2.02242	0.14524
2.02236	0.05238	2.02236	0.34762	2.02236	0.10262	2.02236	0.1581
2.02231	0.03048	2.02231	0.32381	2.02231	0.07071	2.02231	0.16
2.02225	0.03452	2.02225	0.25952	2.02225	0.04548	2.02225	0.17952
2.02219	0.06167	2.02219	0.25952	2.02219	0.04905	2.02219	0.21452
2.02214	0.03405	2.02214	0.2381	2.02214	0.10024	2.02214	0.20738
2.02208	0.01686	2.02208	0.18619	2.02208	0.14976	2.02208	0.2319
2.02202	0.04571	2.02202	0.19952	2.02202	0.1681	2.02202	0.27857
2.02197	0.03667	2.02197	0.23762	2.02197	0.22667	2.02197	0.27857
2.02191	0.0194	2.02191	0.25	2.02191	0.20976	2.02191	0.29048
2.02185	0.02026	2.02185	0.2881	2.02185	0.17167	2.02185	0.25952
2.0218	0.05071	2.0218	0.32619	2.0218	0.18357	2.0218	0.18667
2.02174	0.025	2.02174	0.35952	2.02174	0.2169	2.02174	0.09429
2.02168	0.02548	2.02168	0.34286	2.02168	0.23214	2.02168	0.09262
2.02163	0.01105	2.02163	0.31429	2.02163	0.2619	2.02163	0.09857
2.02157	0.09952	2.02157	0.33333	2.02157	0.25714	2.02157	0.11548
2.02151	0.14714	2.02151	0.25714	2.02151	0.23071	2.02151	0.1069
2.02146	0.20595	2.02146	0.27381	2.02146	0.20214	2.02146	0.16571
2.0214	0.26429	2.0214	0.2381	2.0214	0.17381	2.0214	0.15976
2.02134	0.30952	2.02134	0.24286	2.02134	0.17929	2.02134	0.13405
2.02129	0.3619	2.02129	0.23548	2.02129	0.21024	2.02129	0.14071
2.02123	0.39048	2.02123	0.20976	2.02123	0.20524	2.02123	0.1281
2.02117	0.42857	2.02117	0.15262	2.02117	0.21143	2.02117	0.14643
2.02112	0.44286	2.02112	0.11333	2.02112	0.22095	2.02112	0.15048
2.02106	0.45238	2.02106	0.08833	2.02106	0.22762	2.02106	0.13286
2.021	0.4381	2.021	0.06524	2.021	0.20286	2.021	0.10333
2.02095	0.4619	2.02095	0.08	2.02095	0.18524	2.02095	0.07857
2.02089	0.45476	2.02089	0.1169	2.02089	0.13976	2.02089	0.06619
2.02083	0.47619	2.02083	0.13452	2.02083	0.14762	2.02083	0.05071
2.02078	0.46667	2.02078	0.13024	2.02078	0.16048	2.02078	0.04762
2.02072	0.46429	2.02072	0.1381	2.02072	0.16048	2.02072	0.00974
2.02066	0.52143	2.02066	0.10881	2.02066	0.16429	2.02066	0.01636
2.02061	0.56429	2.02061	0.08643	2.02061	0.15762	2.02061	-0.03976
2.02055	0.5619	2.02055	0.05762	2.02055	0.11286	2.02055	-0.06929
2.02049	0.53571	2.02049	0.06286	2.02049	0.05738	2.02049	-0.06429
2.02044	0.5381	2.02044	0.08048	2.02044	0.04714	2.02044	-0.09357
2.02038	0.57381	2.02038	0.12881	2.02038	0.02643	2.02038	-0.13119
2.02032	0.52857	2.02032	0.10524	2.02032	0.02212	2.02032	-0.21381
2.02027	0.55476	2.02027	0.08595	2.02027	-0.0151	2.02027	-0.26667
2.02021	0.6119	2.02021	0.10357	2.02021	-0.03929	2.02021	-0.27619
2.02015	0.6	2.02015	0.11857	2.02015	-0.06548	2.02015	-0.25952
2.0201	0.63095	2.0201	0.1669	2.0201	-0.08071	2.0201	-0.23524
2.02004	0.60714	2.02004	0.23071	2.02004	-0.05548	2.02004	-0.14595
2.01998	0.58333	2.01998	0.18119	2.01998	-0.05786	2.01998	-0.10643
2.01993	0.54048	2.01993	0.15548	2.01993	-0.065	2.01993	-0.09024
2.01987	0.53095	2.01987	0.17405	2.01987	-0.10167	2.01987	-0.105
2.01981	0.52381	2.01981	0.20857	2.01981	-0.10048	2.01981	-0.11405
2.01976	0.47381	2.01976	0.17929	2.01976	-0.06762	2.01976	-0.13952
2.0197	0.40238	2.0197	0.12571	2.0197	-0.1	2.0197	-0.16405
2.01964	0.41429	2.01964	0.07476	2.01964	-0.13119	2.01964	-0.21
2.01959	0.40952	2.01959	0.0769	2.01959	-0.11024	2.01959	-0.2619
2.01953	0.37143	2.01953	0.11476	2.01953	-0.08095	2.01953	-0.33095
2.01947	0.35714	2.01947	0.15095	2.01947	-0.08976	2.01947	-0.34048
2.01942	0.32619	2.01942	0.1581	2.01942	-0.135	2.01942	-0.38095
2.01936	0.30952	2.01936	0.18238	2.01936	-0.15405	2.01936	-0.41429
2.0193	0.32619	2.0193	0.17048	2.0193	-0.17571	2.0193	-0.45952
2.01925	0.32619	2.01925	0.18762	2.01925	-0.25238	2.01925	-0.47143
2.01919	0.33333	2.01919	0.20881	2.01919	-0.27381	2.01919	-0.44524
2.01913	0.36905	2.01913	0.20405	2.01913	-0.3	2.01913	-0.3881
2.01908	0.37857	2.01908	0.18119	2.01908	-0.3381	2.01908	-0.36905
2.01902	0.39048	2.01902	0.12976	2.01902	-0.33095	2.01902	-0.35714
2.01897	0.4619	2.01897	0.11643	2.01897	-0.3	2.01897	-0.3381
2.01891	0.45	2.01891	0.12619	2.01891	-0.25952	2.01891	-0.32857
2.01885	0.45714	2.01885	0.09905	2.01885	-0.2319	2.01885	-0.34048
2.0188	0.44762	2.0188	0.11262	2.0188	-0.16667	2.0188	-0.34524
2.01874	0.42381	2.01874	0.14952	2.01874	-0.14833	2.01874	-0.33571
2.01868	0.43571	2.01868	0.175	2.01868	-0.1169	2.01868	-0.34048
2.01863	0.49048	2.01863	0.20619	2.01863	-0.03095	2.01863	-0.30714
2.01857	0.53333	2.01857	0.22214	2.01857	0.0281	2.01857	-0.24762
2.01851	0.52857	2.01851	0.19667	2.01851	0.07238	2.01851	-0.17262
2.01846	0.52857	2.01846	0.21143	2.01846	0.14	2.01846	-0.13333
2.0184	0.53333	2.0184	0.25	2.0184	0.19619	2.0184	-0.1069
2.01834	0.5119	2.01834	0.2881	2.01834	0.25238	2.01834	-0.05476
2.01829	0.49286	2.01829	0.33333	2.01829	0.32619	2.01829	0.00936
2.01823	0.45476	2.01823	0.35476	2.01823	0.35	2.01823	0.01948
2.01817	0.38571	2.01817	0.35238	2.01817	0.40714	2.01817	0.05071
2.01812	0.36905	2.01812	0.38095	2.01812	0.42857	2.01812	0.09452
2.01806	0.38571	2.01806	0.46429	2.01806	0.42619	2.01806	0.08786
2.018	0.36905	2.018	0.45	2.018	0.45238	2.018	0.08714
2.01795	0.34286	2.01795	0.39524	2.01795	0.40714	2.01795	0.08286
2.01789	0.32143	2.01789	0.38333	2.01789	0.4381	2.01789	0.09452
2.01784	0.34048	2.01784	0.3381	2.01784	0.47857	2.01784	0.14571
2.01778	0.33571	2.01778	0.28571	2.01778	0.48333	2.01778	0.2
2.01772	0.37857	2.01772	0.25952	2.01772	0.4619	2.01772	0.26429
2.01767	0.38571	2.01767	0.25952	2.01767	0.42381	2.01767	0.30952
2.01761	0.36905	2.01761	0.27143	2.01761	0.39286	2.01761	0.30714
2.01755	0.34524	2.01755	0.2881	2.01755	0.3881	2.01755	0.27857
2.0175	0.30476	2.0175	0.33571	2.0175	0.4	2.0175	0.31667
2.01744	0.31667	2.01744	0.29048	2.01744	0.41905	2.01744	0.3119
2.01738	0.30238	2.01738	0.25952	2.01738	0.43333	2.01738	0.31667
2.01733	0.31905	2.01733	0.17619	2.01733	0.43095	2.01733	0.33571
2.01727	0.34524	2.01727	0.16548	2.01727	0.41905	2.01727	0.35
2.01721	0.32619	2.01721	0.15952	2.01721	0.4119	2.01721	0.31429
2.01716	0.29762	2.01716	0.16	2.01716	0.4119	2.01716	0.3381
2.0171	0.31905	2.0171	0.16238	2.0171	0.4119	2.0171	0.3619
2.01704	0.35476	2.01704	0.14095	2.01704	0.36905	2.01704	0.3619
2.01699	0.34048	2.01699	0.17167	2.01699	0.37381	2.01699	0.4
2.01693	0.30714	2.01693	0.17881	2.01693	0.37143	2.01693	0.39286
2.01688	0.32381	2.01688	0.17905	2.01688	0.4119	2.01688	0.39762
2.01682	0.36667	2.01682	0.1681	2.01682	0.44286	2.01682	0.35238
2.01676	0.4119	2.01676	0.15905	2.01676	0.45476	2.01676	0.26667
2.01671	0.47381	2.01671	0.12905	2.01671	0.43095	2.01671	0.26667
2.01665	0.44524	2.01665	0.10405	2.01665	0.42381	2.01665	0.26905
2.01659	0.42143	2.01659	0.11286	2.01659	0.40238	2.01659	0.33571
2.01654	0.46905	2.01654	0.15714	2.01654	0.39762	2.01654	0.37143
2.01648	0.44762	2.01648	0.15095	2.01648	0.39286	2.01648	0.37619
2.01642	0.44524	2.01642	0.13476	2.01642	0.40238	2.01642	0.38571
2.01637	0.41905	2.01637	0.06048	2.01637	0.45238	2.01637	0.3881
2.01631	0.4381	2.01631	0.05262	2.01631	0.48095	2.01631	0.41667
2.01626	0.42381	2.01626	0.08119	2.01626	0.53571	2.01626	0.47619
2.0162	0.37619	2.0162	0.055	2.0162	0.55238	2.0162	0.50238
2.01614	0.40238	2.01614	0.06119	2.01614	0.57619	2.01614	0.52381
2.01609	0.36905	2.01609	0.00531	2.01609	0.55238	2.01609	0.50952
2.01603	0.37619	2.01603	-0.04238	2.01603	0.49286	2.01603	0.46905
2.01597	0.41429	2.01597	-0.08071	2.01597	0.45238	2.01597	0.41905
2.01592	0.4381	2.01592	-0.1281	2.01592	0.38571	2.01592	0.35238
2.01586	0.45714	2.01586	-0.19857	2.01586	0.37619	2.01586	0.3119
2.0158	0.44286	2.0158	-0.24286	2.0158	0.36667	2.0158	0.26905
2.01575	0.4619	2.01575	-0.21024	2.01575	0.35952	2.01575	0.30238
2.01569	0.51667	2.01569	-0.19833	2.01569	0.34286	2.01569	0.33095
2.01564	0.47857	2.01564	-0.15048	2.01564	0.3119	2.01564	0.3
2.01558	0.43571	2.01558	-0.13024	2.01558	0.25238	2.01558	0.3119
2.01552	0.45952	2.01552	-0.14381	2.01552	0.21905	2.01552	0.36429
2.01547	0.45952	2.01547	-0.11738	2.01547	0.18238	2.01547	0.34524
2.01541	0.45238	2.01541	-0.1119	2.01541	0.19024	2.01541	0.35714
2.01535	0.49286	2.01535	-0.12	2.01535	0.18381	2.01535	0.39048
2.0153	0.51905	2.0153	-0.1	2.0153	0.21381	2.0153	0.42143
2.01524	0.47857	2.01524	-0.08548	2.01524	0.23714	2.01524	0.44762
2.01518	0.48095	2.01518	-0.07405	2.01518	0.24524	2.01518	0.43333
2.01513	0.47619	2.01513	-0.07167	2.01513	0.26667	2.01513	0.36429
2.01507	0.45238	2.01507	-0.03833	2.01507	0.37143	2.01507	0.35476
2.01502	0.43571	2.01502	0.01788	2.01502	0.4381	2.01502	0.35
2.01496	0.34286	2.01496	0.07857	2.01496	0.45952	2.01496	0.36429
2.0149	0.31905	2.0149	0.11167	2.0149	0.45238	2.0149	0.36667
2.01485	0.28333	2.01485	0.12714	2.01485	0.49524	2.01485	0.38571
2.01479	0.24286	2.01479	0.155	2.01479	0.51667	2.01479	0.37857
2.01473	0.2619	2.01473	0.10929	2.01473	0.47143	2.01473	0.35476
2.01468	0.22429	2.01468	0.08071	2.01468	0.51429	2.01468	0.40952
2.01462	0.19619	2.01462	0.10571	2.01462	0.50238	2.01462	0.46667
2.01457	0.13262	2.01457	0.14071	2.01457	0.49286	2.01457	0.50238
2.01451	0.08857	2.01451	0.19476	2.01451	0.53095	2.01451	0.47381
2.01445	0.05643	2.01445	0.2019	2.01445	0.58095	2.01445	0.50238
2.0144	-0.000464286	2.0144	0.23381	2.0144	0.59286	2.0144	0.47857
2.01434	-0.06429	2.01434	0.24524	2.01434	0.56667	2.01434	0.44286
2.01428	-0.11738	2.01428	0.25952	2.01428	0.54048	2.01428	0.38095
2.01423	-0.15214	2.01423	0.26429	2.01423	0.58333	2.01423	0.40952
2.01417	-0.14619	2.01417	0.25	2.01417	0.57619	2.01417	0.43571
2.01411	-0.11762	2.01411	0.24286	2.01411	0.57143	2.01411	0.43333
2.01406	-0.12667	2.01406	0.17595	2.01406	0.54286	2.01406	0.4881
2.014	-0.13024	2.014	0.1681	2.014	0.50952	2.014	0.49048
2.01395	-0.13476	2.01395	0.19214	2.01395	0.50238	2.01395	0.53095
2.01389	-0.14024	2.01389	0.18286	2.01389	0.49048	2.01389	0.58095
2.01383	-0.18381	2.01383	0.21571	2.01383	0.47857	2.01383	0.60476
2.01378	-0.16952	2.01378	0.27143	2.01378	0.47857	2.01378	0.62143
2.01372	-0.15619	2.01372	0.27857	2.01372	0.46429	2.01372	0.65
2.01366	-0.12	2.01366	0.27143	2.01366	0.46905	2.01366	0.67381
2.01361	-0.08071	2.01361	0.28095	2.01361	0.44762	2.01361	0.70238
2.01355	-0.04357	2.01355	0.24286	2.01355	0.44048	2.01355	0.71429
2.0135	0.00421	2.0135	0.23476	2.0135	0.44048	2.0135	0.69286
2.01344	-0.00964	2.01344	0.2231	2.01344	0.42619	2.01344	0.65714
2.01338	0.00319	2.01338	0.21095	2.01338	0.3381	2.01338	0.65
2.01333	-0.01079	2.01333	0.24286	2.01333	0.3	2.01333	0.67619
2.01327	-0.06595	2.01327	0.24048	2.01327	0.30476	2.01327	0.67619
2.01322	-0.05	2.01322	0.25476	2.01322	0.32143	2.01322	0.77143
2.01316	-0.06119	2.01316	0.26429	2.01316	0.3	2.01316	0.79762
2.0131	-0.08714	2.0131	0.21167	2.0131	0.30714	2.0131	0.79286
2.01305	-0.09714	2.01305	0.24048	2.01305	0.34524	2.01305	0.8381
2.01299	-0.03429	2.01299	0.23048	2.01299	0.39286	2.01299	0.81905
2.01293	-0.0011	2.01293	0.21976	2.01293	0.4381	2.01293	0.80714
2.01288	0.01564	2.01288	0.20952	2.01288	0.45238	2.01288	0.78333
2.01282	-0.03429	2.01282	0.22929	2.01282	0.40476	2.01282	0.77381
2.01277	-0.04952	2.01277	0.24048	2.01277	0.39048	2.01277	0.82143
2.01271	-0.04405	2.01271	0.25952	2.01271	0.4	2.01271	0.82619
2.01265	0.01143	2.01265	0.27619	2.01265	0.36429	2.01265	0.81429
2.0126	0.02405	2.0126	0.22667	2.0126	0.33095	2.0126	0.76667
2.01254	0.00238	2.01254	0.185	2.01254	0.29286	2.01254	0.7119
2.01248	0.07333	2.01248	0.21333	2.01248	0.3119	2.01248	0.72381
2.01243	0.15214	2.01243	0.22286	2.01243	0.30238	2.01243	0.71667
2.01237	0.18667	2.01237	0.25476	2.01237	0.24524	2.01237	0.69048
2.01232	0.23786	2.01232	0.25238	2.01232	0.22357	2.01232	0.67857
2.01226	0.28095	2.01226	0.20571	2.01226	0.14738	2.01226	0.70238
2.0122	0.33571	2.0122	0.19619	2.0122	0.09952	2.0122	0.74762
2.01215	0.33095	2.01215	0.14024	2.01215	0.01352	2.01215	0.76429
2.01209	0.32857	2.01209	0.10548	2.01209	-0.00769	2.01209	0.75952
2.01204	0.32381	2.01204	0.11214	2.01204	-0.01038	2.01204	0.7619
2.01198	0.2881	2.01198	0.1419	2.01198	-0.04286	2.01198	0.78571
2.01192	0.29048	2.01192	0.18333	2.01192	-0.04167	2.01192	0.79524
2.01187	0.25714	2.01187	0.23119	2.01187	-0.04524	2.01187	0.76429
2.01181	0.27857	2.01181	0.26905	2.01181	-0.0581	2.01181	0.75952
2.01175	0.25476	2.01175	0.25476	2.01175	-0.04929	2.01175	0.74762
2.0117	0.22571	2.0117	0.25476	2.0117	-0.06286	2.0117	0.7119
2.01164	0.27619	2.01164	0.26667	2.01164	-0.05048	2.01164	0.70238
2.01159	0.30476	2.01159	0.27857	2.01159	-0.02371	2.01159	0.7
2.01153	0.2881	2.01153	0.35238	2.01153	-0.03786	2.01153	0.67381
2.01147	0.27143	2.01147	0.34524	2.01147	-0.03381	2.01147	0.64524
2.01142	0.30714	2.01142	0.40238	2.01142	-0.00719	2.01142	0.64048
2.01136	0.32619	2.01136	0.47381	2.01136	0.05857	2.01136	0.61905
2.01131	0.30238	2.01131	0.5	2.01131	0.07619	2.01131	0.65
2.01125	0.31429	2.01125	0.54524	2.01125	0.14286	2.01125	0.61667
2.01119	0.28333	2.01119	0.6	2.01119	0.17452	2.01119	0.59524
2.01114	0.24048	2.01114	0.65238	2.01114	0.25714	2.01114	0.64762
2.01108	0.22595	2.01108	0.7	2.01108	0.2619	2.01108	0.65476
2.01103	0.19714	2.01103	0.75952	2.01103	0.26905	2.01103	0.70238
2.01097	0.19881	2.01097	0.75952	2.01097	0.26429	2.01097	0.72857
2.01091	0.19095	2.01091	0.74762	2.01091	0.33333	2.01091	0.70952
2.01086	0.19452	2.01086	0.80238	2.01086	0.38571	2.01086	0.73095
2.0108	0.21119	2.0108	0.81905	2.0108	0.38095	2.0108	0.7881
2.01074	0.22714	2.01074	0.88333	2.01074	0.4881	2.01074	0.85238
2.01069	0.23286	2.01069	0.93571	2.01069	0.55476	2.01069	0.87143
2.01063	0.20167	2.01063	0.91905	2.01063	0.58095	2.01063	0.87143
2.01058	0.24048	2.01058	0.91905	2.01058	0.62143	2.01058	0.82619
2.01052	0.28095	2.01052	0.91429	2.01052	0.69524	2.01052	0.85714
2.01046	0.27857	2.01046	0.9119	2.01046	0.72381	2.01046	0.87619
2.01041	0.27381	2.01041	0.92381	2.01041	0.80238	2.01041	0.93333
2.01035	0.35714	2.01035	0.9381	2.01035	0.89048	2.01035	0.97143
2.0103	0.40238	2.0103	0.91905	2.0103	0.97857	2.0103	1.05714
2.01024	0.41429	2.01024	0.9	2.01024	0.98571	2.01024	1.09762
2.01018	0.44762	2.01018	0.90952	2.01018	1	2.01018	1.09762
2.01013	0.45238	2.01013	0.92857	2.01013	1.01905	2.01013	1.14286
2.01007	0.49286	2.01007	0.96905	2.01007	1.07143	2.01007	1.15476
2.01002	0.50238	2.01002	0.96905	2.01002	1.08333	2.01002	1.18095
2.00996	0.51905	2.00996	0.94524	2.00996	1.15476	2.00996	1.22143
2.0099	0.57857	2.0099	0.96905	2.0099	1.2	2.0099	1.25
2.00985	0.59762	2.00985	0.99286	2.00985	1.21429	2.00985	1.29762
2.00979	0.59048	2.00979	1.00476	2.00979	1.23333	2.00979	1.31905
2.00974	0.55238	2.00974	1.0119	2.00974	1.2619	2.00974	1.31667
2.00968	0.51667	2.00968	1.01667	2.00968	1.30238	2.00968	1.33333
2.00962	0.50238	2.00962	1.01429	2.00962	1.37143	2.00962	1.34048
2.00957	0.53571	2.00957	1.05714	2.00957	1.37381	2.00957	1.3381
2.00951	0.5881	2.00951	1.06905	2.00951	1.38571	2.00951	1.39286
2.00946	0.58095	2.00946	1.07143	2.00946	1.42381	2.00946	1.44286
2.0094	0.57381	2.0094	1.1	2.0094	1.55476	2.0094	1.50714
2.00934	0.57381	2.00934	1.13095	2.00934	1.63571	2.00934	1.52619
2.00929	0.59762	2.00929	1.10238	2.00929	1.67857	2.00929	1.54048
2.00923	0.64048	2.00923	1.08571	2.00923	1.70714	2.00923	1.50714
2.00918	0.70714	2.00918	1.09286	2.00918	1.73095	2.00918	1.50238
2.00912	0.75238	2.00912	1.12381	2.00912	1.74762	2.00912	1.52619
2.00906	0.80238	2.00906	1.15238	2.00906	1.77381	2.00906	1.51905
2.00901	0.81667	2.00901	1.2	2.00901	1.8	2.00901	1.5619
2.00895	0.85714	2.00895	1.21905	2.00895	1.80952	2.00895	1.55952
2.0089	0.87381	2.0089	1.26905	2.0089	1.84286	2.0089	1.55476
2.00884	0.93333	2.00884	1.31429	2.00884	1.86429	2.00884	1.60714
2.00878	0.98095	2.00878	1.31905	2.00878	1.87381	2.00878	1.62143
2.00873	1.01905	2.00873	1.34524	2.00873	1.87381	2.00873	1.68095
2.00867	1.00238	2.00867	1.38333	2.00867	1.91429	2.00867	1.7881
2.00862	1.05476	2.00862	1.43571	2.00862	1.96667	2.00862	1.87857
2.00856	1.11905	2.00856	1.45714	2.00856	2	2.00856	1.96429
2.0085	1.1381	2.0085	1.43571	2.0085	1.97619	2.0085	2.01429
2.00845	1.12619	2.00845	1.41667	2.00845	1.9619	2.00845	2.06667
2.00839	1.15	2.00839	1.46905	2.00839	2.00714	2.00839	2.17143
2.00834	1.11667	2.00834	1.55238	2.00834	2.05	2.00834	2.29048
2.00828	1.10714	2.00828	1.63095	2.00828	2.11905	2.00828	2.37381
2.00822	1.09286	2.00822	1.69048	2.00822	2.1619	2.00822	2.40476
2.00817	1.10238	2.00817	1.76667	2.00817	2.2381	2.00817	2.47619
2.00811	1.15714	2.00811	1.82619	2.00811	2.30238	2.00811	2.54762
2.00806	1.2	2.00806	1.84524	2.00806	2.36667	2.00806	2.59524
2.008	1.25476	2.008	1.87619	2.008	2.42857	2.008	2.64286
2.00794	1.22143	2.00794	1.92143	2.00794	2.5	2.00794	2.69048
2.00789	1.20476	2.00789	1.95238	2.00789	2.61905	2.00789	2.78571
2.00783	1.16667	2.00783	1.96429	2.00783	2.69048	2.00783	2.92857
2.00778	1.19048	2.00778	2.01667	2.00778	2.7619	2.00778	3
2.00772	1.19048	2.00772	2.09762	2.00772	2.83333	2.00772	3.11905
2.00767	1.16429	2.00767	2.15714	2.00767	2.92857	2.00767	3.28571
2.00761	1.21905	2.00761	2.24524	2.00761	3.02381	2.00761	3.40476
2.00755	1.2381	2.00755	2.29286	2.00755	3.11905	2.00755	3.47619
2.0075	1.26429	2.0075	2.40476	2.0075	3.2381	2.0075	3.64286
2.00744	1.22381	2.00744	2.5	2.00744	3.35714	2.00744	3.80952
2.00739	1.24524	2.00739	2.59524	2.00739	3.45238	2.00739	4
2.00733	1.30952	2.00733	2.66667	2.00733	3.52381	2.00733	4.11905
2.00727	1.37381	2.00727	2.7381	2.00727	3.64286	2.00727	4.2619
2.00722	1.4619	2.00722	2.78571	2.00722	3.7619	2.00722	4.47619
2.00716	1.57619	2.00716	2.88095	2.00716	3.85714	2.00716	4.66667
2.00711	1.64286	2.00711	2.97619	2.00711	3.95238	2.00711	4.85714
2.00705	1.68095	2.00705	3.04762	2.00705	4.07143	2.00705	5.09524
2.00699	1.73571	2.00699	3.19048	2.00699	4.2619	2.00699	5.30952
2.00694	1.79762	2.00694	3.33333	2.00694	4.40476	2.00694	5.54762
2.00688	1.84524	2.00688	3.47619	2.00688	4.5	2.00688	5.78571
2.00683	1.8881	2.00683	3.57143	2.00683	4.69048	2.00683	6.02381
2.00677	1.94762	2.00677	3.66667	2.00677	4.85714	2.00677	6.2381
2.00672	2.01905	2.00672	3.83333	2.00672	5.04762	2.00672	6.40476
2.00666	2.10714	2.00666	4.02381	2.00666	5.28571	2.00666	6.61905
2.0066	2.15476	2.0066	4.21429	2.0066	5.57143	2.0066	6.90476
2.00655	2.22857	2.00655	4.38095	2.00655	5.80952	2.00655	7.16667
2.00649	2.29524	2.00649	4.57143	2.00649	6.07143	2.00649	7.45238
2.00644	2.38095	2.00644	4.7381	2.00644	6.33333	2.00644	7.78571
2.00638	2.5	2.00638	4.88095	2.00638	6.61905	2.00638	8.14286
2.00632	2.64286	2.00632	5.04762	2.00632	6.85714	2.00632	8.5
2.00627	2.7619	2.00627	5.2381	2.00627	7.14286	2.00627	8.83333
2.00621	2.90476	2.00621	5.5	2.00621	7.45238	2.00621	9.2381
2.00616	3.09524	2.00616	5.7619	2.00616	7.78571	2.00616	9.69048
2.0061	3.2619	2.0061	6.02381	2.0061	8.14286	2.0061	10.1429
2.00605	3.47619	2.00605	6.30952	2.00605	8.59524	2.00605	10.6429
2.00599	3.71429	2.00599	6.64286	2.00599	8.97619	2.00599	11.119
2.00593	3.90476	2.00593	6.97619	2.00593	9.42857	2.00593	11.619
2.00588	4.16667	2.00588	7.30952	2.00588	9.88095	2.00588	12.1667
2.00582	4.42857	2.00582	7.66667	2.00582	10.3571	2.00582	12.7857
2.00577	4.7619	2.00577	8.07143	2.00577	10.881	2.00577	13.5238
2.00571	5.11905	2.00571	8.5	2.00571	11.4286	2.00571	14.2381
2.00565	5.5	2.00565	8.97619	2.00565	12	2.00565	14.9286
2.0056	5.78571	2.0056	9.42857	2.0056	12.6429	2.0056	15.6905
2.00554	6.11905	2.00554	9.88095	2.00554	13.3333	2.00554	16.4286
2.00549	6.5	2.00549	10.381	2.00549	14.0476	2.00549	17.2143
2.00543	6.90476	2.00543	10.9048	2.00543	14.7381	2.00543	18.0714
2.00538	7.38095	2.00538	11.4762	2.00538	15.4762	2.00538	19.0238
2.00532	7.85714	2.00532	12.0952	2.00532	16.1905	2.00532	20.0238
2.00526	8.28571	2.00526	12.7143	2.00526	16.9524	2.00526	21.0238
2.00521	8.7381	2.00521	13.3571	2.00521	17.7857	2.00521	22
2.00515	9.19048	2.00515	14	2.00515	18.5952	2.00515	22.9762
2.0051	9.57143	2.0051	14.619	2.0051	19.4048	2.0051	24.0476
2.00504	9.95238	2.00504	15.2143	2.00504	20.2143	2.00504	25
2.00499	10.3333	2.00499	15.8333	2.00499	21	2.00499	25.9524
2.00493	10.7143	2.00493	16.4048	2.00493	21.7381	2.00493	26.6667
2.00487	11.0952	2.00487	16.9048	2.00487	22.5	2.00487	27.6191
2.00482	11.4762	2.00482	17.3809	2.00482	23.1905	2.00482	28.5714
2.00476	11.8333	2.00476	17.7857	2.00476	23.7857	2.00476	29.0476
2.00471	12.119	2.00471	18.1191	2.00471	24.2857	2.00471	29.7619
2.00465	12.3571	2.00465	18.4524	2.00465	24.7619	2.00465	30.2381
2.0046	12.4762	2.0046	18.7619	2.0046	25.2381	2.0046	30.7143
2.00454	12.5476	2.00454	18.9762	2.00454	25.4762	2.00454	30.9524
2.00448	12.5952	2.00448	19.1191	2.00448	25.7143	2.00448	31.1905
2.00443	12.5476	2.00443	19.1191	2.00443	25.7143	2.00443	31.1905
2.00437	12.5238	2.00437	19.0476	2.00437	25.7143	2.00437	30.9524
2.00432	12.4048	2.00432	18.8809	2.00432	25.4762	2.00432	30.7143
2.00426	12.2619	2.00426	18.6191	2.00426	25.2381	2.00426	30.4762
2.00421	12.0238	2.00421	18.2857	2.00421	24.7619	2.00421	30
2.00415	11.7143	2.00415	17.8809	2.00415	24.2857	2.00415	29.2857
2.00409	11.3333	2.00409	17.4048	2.00409	23.7143	2.00409	28.3333
2.00404	10.9524	2.00404	16.8333	2.00404	23.0238	2.00404	27.3809
2.00398	10.5476	2.00398	16.1905	2.00398	22.1667	2.00398	26.4286
2.00393	10.119	2.00393	15.4762	2.00393	21.1905	2.00393	25.2381
2.00387	9.64286	2.00387	14.7619	2.00387	20.1667	2.00387	23.8095
2.00382	9.09524	2.00382	13.9286	2.00382	19	2.00382	22.4762
2.00376	8.5	2.00376	13.0714	2.00376	17.7381	2.00376	20.9762
2.0037	7.88095	2.0037	12.0952	2.0037	16.3809	2.0037	19.3095
2.00365	7.19048	2.00365	11.0952	2.00365	14.9286	2.00365	17.5714
2.00359	6.5	2.00359	10.0238	2.00359	13.4286	2.00359	15.8095
2.00354	5.7619	2.00354	8.90476	2.00354	11.8333	2.00354	13.9524
2.00348	5.07143	2.00348	7.71429	2.00348	10.2143	2.00348	12.0238
2.00343	4.30952	2.00343	6.52381	2.00343	8.57143	2.00343	10
2.00337	3.47619	2.00337	5.2619	2.00337	6.90476	2.00337	8
2.00331	2.59524	2.00331	3.97619	2.00331	5.16667	2.00331	5.97619
2.00326	1.71667	2.00326	2.66667	2.00326	3.45238	2.00326	3.90476
2.0032	0.82381	2.0032	1.4	2.0032	1.66667	2.0032	1.8
2.00315	-0.09738	2.00315	0.12405	2.00315	-0.12524	2.00315	-0.30952
2.00309	-0.97143	2.00309	-1.14048	2.00309	-1.91667	2.00309	-2.47619
2.00304	-1.84286	2.00304	-2.45238	2.00304	-3.71429	2.00304	-4.54762
2.00298	-2.7381	2.00298	-3.7619	2.00298	-5.47619	2.00298	-6.66667
2.00292	-3.59524	2.00292	-5.07143	2.00292	-7.11905	2.00292	-8.7381
2.00287	-4.40476	2.00287	-6.30952	2.00287	-8.78571	2.00287	-10.7857
2.00281	-5.2381	2.00281	-7.52381	2.00281	-10.4286	2.00281	-12.7143
2.00276	-6.07143	2.00276	-8.71429	2.00276	-12.0714	2.00276	-14.5952
2.0027	-6.83333	2.0027	-9.83333	2.0027	-13.619	2.0027	-16.4524
2.00265	-7.52381	2.00265	-10.9524	2.00265	-15.1429	2.00265	-18.2143
2.00259	-8.16667	2.00259	-12	2.00259	-16.5714	2.00259	-19.8809
2.00254	-8.7619	2.00254	-13	2.00254	-17.9286	2.00254	-21.4762
2.00248	-9.30952	2.00248	-13.9762	2.00248	-19.2381	2.00248	-22.9762
2.00242	-9.88095	2.00242	-14.8333	2.00242	-20.4286	2.00242	-24.5238
2.00237	-10.381	2.00237	-15.5952	2.00237	-21.4762	2.00237	-25.7143
2.00231	-10.8095	2.00231	-16.2381	2.00231	-22.4286	2.00231	-26.9048
2.00226	-11.2143	2.00226	-16.8333	2.00226	-23.2857	2.00226	-27.8571
2.0022	-11.5476	2.0022	-17.4524	2.0022	-24.0476	2.0022	-28.8095
2.00215	-11.8095	2.00215	-17.9286	2.00215	-24.7619	2.00215	-29.5238
2.00209	-12.0238	2.00209	-18.3333	2.00209	-25.2381	2.00209	-30
2.00204	-12.1905	2.00204	-18.6667	2.00204	-25.7143	2.00204	-30.4762
2.00198	-12.3095	2.00198	-18.8809	2.00198	-25.9524	2.00198	-30.9524
2.00192	-12.3571	2.00192	-19.0238	2.00192	-26.1905	2.00192	-30.9524
2.00187	-12.3333	2.00187	-19.0952	2.00187	-26.1905	2.00187	-31.1905
2.00181	-12.2857	2.00181	-19.0714	2.00181	-26.1905	2.00181	-31.1905
2.00176	-12.1905	2.00176	-18.9524	2.00176	-25.9524	2.00176	-30.9524
2.0017	-12.0476	2.0017	-18.7619	2.0017	-25.7143	2.0017	-30.7143
2.00165	-11.8333	2.00165	-18.5	2.00165	-25.4762	2.00165	-30.2381
2.00159	-11.619	2.00159	-18.1905	2.00159	-25	2.00159	-29.7619
2.00153	-11.3333	2.00153	-17.8095	2.00153	-24.2857	2.00153	-29.0476
2.00148	-11	2.00148	-17.3571	2.00148	-23.7857	2.00148	-28.3333
2.00142	-10.7143	2.00142	-16.8809	2.00142	-23.0952	2.00142	-27.3809
2.00137	-10.381	2.00137	-16.4048	2.00137	-22.3333	2.00137	-26.6667
2.00131	-10.0238	2.00131	-15.9286	2.00131	-21.5714	2.00131	-25.7143
2.00126	-9.61905	2.00126	-15.381	2.00126	-20.7619	2.00126	-24.7619
2.0012	-9.2381	2.0012	-14.8333	2.0012	-19.9048	2.0012	-23.7619
2.00115	-8.83333	2.00115	-14.3333	2.00115	-19	2.00115	-22.7143
2.00109	-8.40476	2.00109	-13.7857	2.00109	-18.1429	2.00109	-21.7143
2.00103	-8.02381	2.00103	-13.2381	2.00103	-17.2857	2.00103	-20.7381
2.00098	-7.61905	2.00098	-12.6429	2.00098	-16.4286	2.00098	-19.7381
2.00092	-7.2619	2.00092	-12.0476	2.00092	-15.619	2.00092	-18.7381
2.00087	-6.90476	2.00087	-11.4762	2.00087	-14.8571	2.00087	-17.7857
2.00081	-6.59524	2.00081	-10.9762	2.00081	-14.0952	2.00081	-16.8809
2.00076	-6.28571	2.00076	-10.4286	2.00076	-13.4048	2.00076	-16.0238
2.0007	-6.02381	2.0007	-9.95238	2.0007	-12.7143	2.0007	-15.1905
2.00065	-5.71429	2.00065	-9.47619	2.00065	-12.0714	2.00065	-14.4048
2.00059	-5.42857	2.00059	-9.04762	2.00059	-11.4524	2.00059	-13.6667
2.00054	-5.14286	2.00054	-8.64286	2.00054	-10.881	2.00054	-12.9762
2.00048	-4.80952	2.00048	-8.28571	2.00048	-10.3095	2.00048	-12.2857
2.00042	-4.54762	2.00042	-7.95238	2.00042	-9.7619	2.00042	-11.6429
2.00037	-4.28571	2.00037	-7.64286	2.00037	-9.28571	2.00037	-11.0952
2.00031	-4.02381	2.00031	-7.28571	2.00031	-8.85714	2.00031	-10.5476
2.00026	-3.80952	2.00026	-7	2.00026	-8.42857	2.00026	-10.0476
2.0002	-3.61905	2.0002	-6.69048	2.0002	-8.07143	2.0002	-9.57143
2.00015	-3.42857	2.00015	-6.38095	2.00015	-7.71429	2.00015	-9.14286
2.00009	-3.2381	2.00009	-6.09524	2.00009	-7.42857	2.00009	-8.66667
2.00004	-3.02381	2.00004	-5.85714	2.00004	-7.14286	2.00004	-8.2381
1.99998	-2.85714	1.99998	-5.57143	1.99998	-6.88095	1.99998	-7.90476
1.99992	-2.71429	1.99992	-5.30952	1.99992	-6.66667	1.99992	-7.61905
1.99987	-2.61905	1.99987	-5.09524	1.99987	-6.42857	1.99987	-7.33333
1.99981	-2.45238	1.99981	-4.95238	1.99981	-6.19048	1.99981	-7.07143
1.99976	-2.33571	1.99976	-4.7619	1.99976	-5.92857	1.99976	-6.78571
1.9997	-2.21905	1.9997	-4.59524	1.9997	-5.7381	1.9997	-6.47619
1.99965	-2.11429	1.99965	-4.42857	1.99965	-5.52381	1.99965	-6.19048
1.99959	-2.04524	1.99959	-4.30952	1.99959	-5.33333	1.99959	-5.95238
1.99954	-2.02381	1.99954	-4.2381	1.99954	-5.14286	1.99954	-5.71429
1.99948	-1.9881	1.99948	-4.14286	1.99948	-4.97619	1.99948	-5.5
1.99943	-1.92143	1.99943	-4	1.99943	-4.83333	1.99943	-5.30952
1.99937	-1.8619	1.99937	-3.85714	1.99937	-4.71429	1.99937	-5.09524
1.99931	-1.81905	1.99931	-3.7381	1.99931	-4.61905	1.99931	-4.90476
1.99926	-1.75714	1.99926	-3.64286	1.99926	-4.47619	1.99926	-4.71429
1.9992	-1.72619	1.9992	-3.54762	1.9992	-4.30952	1.9992	-4.52381
1.99915	-1.69524	1.99915	-3.45238	1.99915	-4.19048	1.99915	-4.33333
1.99909	-1.63571	1.99909	-3.33333	1.99909	-4	1.99909	-4.2381
1.99904	-1.56429	1.99904	-3.2381	1.99904	-3.90476	1.99904	-4.09524
1.99898	-1.47857	1.99898	-3.14286	1.99898	-3.78571	1.99898	-3.97619
1.99893	-1.39524	1.99893	-3.09524	1.99893	-3.71429	1.99893	-3.88095
1.99887	-1.31905	1.99887	-3	1.99887	-3.61905	1.99887	-3.80952
1.99882	-1.23571	1.99882	-2.88095	1.99882	-3.47619	1.99882	-3.69048
1.99876	-1.19762	1.99876	-2.80952	1.99876	-3.35714	1.99876	-3.52381
1.99871	-1.19762	1.99871	-2.7381	1.99871	-3.2381	1.99871	-3.40476
1.99865	-1.22619	1.99865	-2.64286	1.99865	-3.09524	1.99865	-3.33333
1.99859	-1.26905	1.99859	-2.59524	1.99859	-3.02381	1.99859	-3.2619
1.99854	-1.27857	1.99854	-2.47619	1.99854	-2.90476	1.99854	-3.16667
1.99848	-1.27619	1.99848	-2.36667	1.99848	-2.78571	1.99848	-3.11905
1.99843	-1.27381	1.99843	-2.24048	1.99843	-2.69048	1.99843	-3.04762
1.99837	-1.26429	1.99837	-2.14286	1.99837	-2.59524	1.99837	-2.97619
1.99832	-1.2119	1.99832	-2.17381	1.99832	-2.5	1.99832	-2.95238
1.99826	-1.15	1.99826	-2.08571	1.99826	-2.47619	1.99826	-2.88095
1.99821	-1.14048	1.99821	-2.03095	1.99821	-2.38095	1.99821	-2.83333
1.99815	-1.13095	1.99815	-1.97619	1.99815	-2.28333	1.99815	-2.7619
1.9981	-1.07143	1.9981	-1.91429	1.9981	-2.24524	1.9981	-2.7619
1.99804	-1.01905	1.99804	-1.8881	1.99804	-2.16905	1.99804	-2.7381
1.99799	-0.99048	1.99799	-1.83095	1.99799	-2.04048	1.99799	-2.7381
1.99793	-0.99048	1.99793	-1.72857	1.99793	-1.9619	1.99793	-2.66667
1.99787	-0.96905	1.99787	-1.69048	1.99787	-1.89286	1.99787	-2.59524
1.99782	-0.93333	1.99782	-1.64286	1.99782	-1.80952	1.99782	-2.5
1.99776	-0.95714	1.99776	-1.59286	1.99776	-1.74762	1.99776	-2.42857
1.99771	-0.97857	1.99771	-1.55238	1.99771	-1.71667	1.99771	-2.33333
1.99765	-0.98571	1.99765	-1.5119	1.99765	-1.65	1.99765	-2.28095
1.9976	-1	1.9976	-1.4881	1.9976	-1.57857	1.9976	-2.24762
1.99754	-1.02381	1.99754	-1.49286	1.99754	-1.5381	1.99754	-2.15952
1.99749	-1.00952	1.99749	-1.51429	1.99749	-1.52143	1.99749	-2.10714
1.99743	-0.97143	1.99743	-1.47619	1.99743	-1.47143	1.99743	-2.03571
1.99738	-0.94048	1.99738	-1.43571	1.99738	-1.37619	1.99738	-1.99524
1.99732	-0.9381	1.99732	-1.42143	1.99732	-1.31667	1.99732	-1.94762
1.99727	-0.91667	1.99727	-1.38571	1.99727	-1.25	1.99727	-1.86667
1.99721	-0.85238	1.99721	-1.27619	1.99721	-1.22619	1.99721	-1.82381
1.99716	-0.80476	1.99716	-1.23095	1.99716	-1.1619	1.99716	-1.78333
1.9971	-0.77857	1.9971	-1.20952	1.9971	-1.13571	1.9971	-1.7381
1.99704	-0.79286	1.99704	-1.22381	1.99704	-1.13095	1.99704	-1.68333
1.99699	-0.8	1.99699	-1.23095	1.99699	-1.15476	1.99699	-1.6619
1.99693	-0.77619	1.99693	-1.25	1.99693	-1.12381	1.99693	-1.64524
1.99688	-0.76667	1.99688	-1.17381	1.99688	-1.08333	1.99688	-1.58095
1.99682	-0.75238	1.99682	-1.13333	1.99682	-1.06667	1.99682	-1.54524
1.99677	-0.72381	1.99677	-1.12381	1.99677	-1.02619	1.99677	-1.51429
1.99671	-0.7	1.99671	-1.15	1.99671	-1.00714	1.99671	-1.49762
1.99666	-0.63095	1.99666	-1.15238	1.99666	-0.97143	1.99666	-1.42619
1.9966	-0.56429	1.9966	-1.1	1.9966	-0.94524	1.9966	-1.34524
1.99655	-0.55	1.99655	-0.99286	1.99655	-0.96667	1.99655	-1.28333
1.99649	-0.54286	1.99649	-0.90714	1.99649	-0.96429	1.99649	-1.25238
1.99644	-0.52857	1.99644	-0.80476	1.99644	-0.91905	1.99644	-1.20952
1.99638	-0.54286	1.99638	-0.74048	1.99638	-0.92381	1.99638	-1.18571
1.99633	-0.55714	1.99633	-0.66429	1.99633	-0.92857	1.99633	-1.16905
1.99627	-0.52857	1.99627	-0.62619	1.99627	-0.88095	1.99627	-1.1619
1.99622	-0.53571	1.99622	-0.59524	1.99622	-0.90952	1.99622	-1.11667
1.99616	-0.48333	1.99616	-0.58571	1.99616	-0.92381	1.99616	-1.13333
1.9961	-0.43571	1.9961	-0.55	1.9961	-0.8881	1.9961	-1.14762
1.99605	-0.41667	1.99605	-0.54048	1.99605	-0.83571	1.99605	-1.09286
1.99599	-0.39524	1.99599	-0.55476	1.99599	-0.80714	1.99599	-1.04524
1.99594	-0.35238	1.99594	-0.55	1.99594	-0.81667	1.99594	-0.97143
1.99588	-0.3381	1.99588	-0.51667	1.99588	-0.79524	1.99588	-0.89048
1.99583	-0.33333	1.99583	-0.48571	1.99583	-0.84048	1.99583	-0.8
1.99577	-0.36667	1.99577	-0.48333	1.99577	-0.8619	1.99577	-0.77857
1.99572	-0.39524	1.99572	-0.44048	1.99572	-0.8381	1.99572	-0.77619
1.99566	-0.4	1.99566	-0.42143	1.99566	-0.78333	1.99566	-0.71905
1.99561	-0.3619	1.99561	-0.37381	1.99561	-0.8	1.99561	-0.67143
1.99555	-0.3619	1.99555	-0.36667	1.99555	-0.8119	1.99555	-0.62857
1.9955	-0.34286	1.9955	-0.36905	1.9955	-0.81905	1.9955	-0.56429
1.99544	-0.30714	1.99544	-0.35714	1.99544	-0.81905	1.99544	-0.54048
1.99539	-0.27381	1.99539	-0.35714	1.99539	-0.8	1.99539	-0.51905
1.99533	-0.28333	1.99533	-0.29524	1.99533	-0.7619	1.99533	-0.49286
1.99528	-0.18905	1.99528	-0.23381	1.99528	-0.7619	1.99528	-0.49524
1.99522	-0.11929	1.99522	-0.26667	1.99522	-0.75238	1.99522	-0.48571
1.99517	-0.11286	1.99517	-0.26429	1.99517	-0.78095	1.99517	-0.46905
1.99511	-0.11262	1.99511	-0.22405	1.99511	-0.79524	1.99511	-0.43333
1.99506	-0.1419	1.99506	-0.18643	1.99506	-0.80714	1.99506	-0.37857
1.995	-0.2169	1.995	-0.15143	1.995	-0.79524	1.995	-0.35238
1.99494	-0.25714	1.99494	-0.12024	1.99494	-0.79762	1.99494	-0.32619
1.99489	-0.32381	1.99489	-0.11119	1.99489	-0.82143	1.99489	-0.30952
1.99483	-0.32619	1.99483	-0.07762	1.99483	-0.77857	1.99483	-0.33095
1.99478	-0.28333	1.99478	-0.10762	1.99478	-0.80714	1.99478	-0.32381
1.99472	-0.24524	1.99472	-0.13071	1.99472	-0.83333	1.99472	-0.3
1.99467	-0.20286	1.99467	-0.14524	1.99467	-0.8	1.99467	-0.28095
1.99461	-0.20762	1.99461	-0.15452	1.99461	-0.79048	1.99461	-0.25952
1.99456	-0.16095	1.99456	-0.18905	1.99456	-0.80476	1.99456	-0.25952
1.9945	-0.12643	1.9945	-0.24286	1.9945	-0.84048	1.9945	-0.24048
1.99445	-0.07643	1.99445	-0.27143	1.99445	-0.8881	1.99445	-0.25
1.99439	-0.07833	1.99439	-0.21214	1.99439	-0.8881	1.99439	-0.24048
1.99434	-0.07786	1.99434	-0.22643	1.99434	-0.8119	1.99434	-0.25
1.99428	-0.07714	1.99428	-0.2619	1.99428	-0.82857	1.99428	-0.28333
1.99423	-0.09762	1.99423	-0.25714	1.99423	-0.86667	1.99423	-0.33095
1.99417	-0.12262	1.99417	-0.24048	1.99417	-0.86429	1.99417	-0.31429
1.99412	-0.16095	1.99412	-0.28333	1.99412	-0.85476	1.99412	-0.25
1.99406	-0.16643	1.99406	-0.30714	1.99406	-0.8619	1.99406	-0.23048
1.99401	-0.18524	1.99401	-0.34048	1.99401	-0.85952	1.99401	-0.20857
1.99395	-0.2069	1.99395	-0.34524	1.99395	-0.84286	1.99395	-0.22857
1.9939	-0.24524	1.9939	-0.35476	1.9939	-0.82619	1.9939	-0.31667
1.99384	-0.24048	1.99384	-0.41667	1.99384	-0.79048	1.99384	-0.35714
1.99379	-0.22548	1.99379	-0.48571	1.99379	-0.74048	1.99379	-0.41667
1.99373	-0.22048	1.99373	-0.51429	1.99373	-0.72381	1.99373	-0.47857
1.99368	-0.21357	1.99368	-0.5619	1.99368	-0.73333	1.99368	-0.48333
1.99362	-0.21571	1.99362	-0.55238	1.99362	-0.70238	1.99362	-0.52381
1.99357	-0.19857	1.99357	-0.51429	1.99357	-0.68571	1.99357	-0.54286
1.99351	-0.20143	1.99351	-0.54524	1.99351	-0.66429	1.99351	-0.57143
1.99346	-0.19786	1.99346	-0.55	1.99346	-0.64048	1.99346	-0.55476
1.9934	-0.1819	1.9934	-0.52143	1.9934	-0.59524	1.9934	-0.55
1.99335	-0.1731	1.99335	-0.50238	1.99335	-0.60476	1.99335	-0.54286
1.99329	-0.25	1.99329	-0.51667	1.99329	-0.57857	1.99329	-0.53095
1.99324	-0.3381	1.99324	-0.53333	1.99324	-0.6	1.99324	-0.49762
1.99318	-0.38571	1.99318	-0.51905	1.99318	-0.63571	1.99318	-0.42619
1.99313	-0.37619	1.99313	-0.47381	1.99313	-0.65476	1.99313	-0.36667
1.99307	-0.35714	1.99307	-0.44286	1.99307	-0.6	1.99307	-0.35238
1.99301	-0.4	1.99301	-0.41905	1.99301	-0.59048	1.99301	-0.34048
1.99296	-0.41905	1.99296	-0.42619	1.99296	-0.59048	1.99296	-0.35238
1.9929	-0.40476	1.9929	-0.42619	1.9929	-0.56667	1.9929	-0.31905
1.99285	-0.35952	1.99285	-0.39524	1.99285	-0.54286	1.99285	-0.30714
1.99279	-0.33571	1.99279	-0.33333	1.99279	-0.55714	1.99279	-0.25714
1.99274	-0.32143	1.99274	-0.32381	1.99274	-0.58333	1.99274	-0.2331
1.99268	-0.30714	1.99268	-0.37857	1.99268	-0.56667	1.99268	-0.23
1.99263	-0.28571	1.99263	-0.40238	1.99263	-0.52857	1.99263	-0.24048
1.99257	-0.29524	1.99257	-0.38333	1.99257	-0.48333	1.99257	-0.2619
1.99252	-0.30952	1.99252	-0.39524	1.99252	-0.4881	1.99252	-0.27857
1.99246	-0.27857	1.99246	-0.40476	1.99246	-0.4619	1.99246	-0.25
1.99241	-0.2619	1.99241	-0.41667	1.99241	-0.43571	1.99241	-0.2381
1.99235	-0.25952	1.99235	-0.40476	1.99235	-0.42857	1.99235	-0.18762
1.9923	-0.20238	1.9923	-0.39762	1.9923	-0.41905	1.9923	-0.18071
1.99224	-0.17929	1.99224	-0.34048	1.99224	-0.4119	1.99224	-0.15405
1.99219	-0.1981	1.99219	-0.29762	1.99219	-0.41667	1.99219	-0.1431
1.99213	-0.16548	1.99213	-0.2881	1.99213	-0.42143	1.99213	-0.18214
1.99208	-0.16238	1.99208	-0.25714	1.99208	-0.43333	1.99208	-0.15976
1.99202	-0.12143	1.99202	-0.21167	1.99202	-0.42381	1.99202	-0.16976
1.99197	-0.0819	1.99197	-0.24048	1.99197	-0.47381	1.99197	-0.2081
1.99191	-0.0881	1.99191	-0.25952	1.99191	-0.43333	1.99191	-0.24286
1.99186	-0.06643	1.99186	-0.24286	1.99186	-0.37857	1.99186	-0.24048
1.9918	-0.04881	1.9918	-0.26667	1.9918	-0.38095	1.9918	-0.23381
1.99175	-0.0059	1.99175	-0.29762	1.99175	-0.4381	1.99175	-0.25
1.99169	0.05214	1.99169	-0.2881	1.99169	-0.44762	1.99169	-0.23667
1.99164	0.08524	1.99164	-0.26905	1.99164	-0.43333	1.99164	-0.24286
1.99158	0.12619	1.99158	-0.25238	1.99158	-0.42619	1.99158	-0.29524
1.99153	0.16905	1.99153	-0.20619	1.99153	-0.38571	1.99153	-0.30238
1.99147	0.19619	1.99147	-0.17833	1.99147	-0.35952	1.99147	-0.28571
1.99142	0.22476	1.99142	-0.24524	1.99142	-0.34286	1.99142	-0.26429
1.99136	0.16786	1.99136	-0.29286	1.99136	-0.34524	1.99136	-0.24286
1.99131	0.08905	1.99131	-0.31429	1.99131	-0.34524	1.99131	-0.2619
1.99125	0.09262	1.99125	-0.32857	1.99125	-0.32857	1.99125	-0.23238
1.9912	0.08952	1.9912	-0.35476	1.9912	-0.27857	1.9912	-0.23643
1.99114	0.08262	1.99114	-0.35714	1.99114	-0.215	1.99114	-0.24762
1.99109	0.09214	1.99109	-0.31429	1.99109	-0.17333	1.99109	-0.23
1.99103	0.03333	1.99103	-0.32143	1.99103	-0.13833	1.99103	-0.21095
1.99098	0.02786	1.99098	-0.38095	1.99098	-0.08333	1.99098	-0.18024
1.99092	0.01802	1.99092	-0.4381	1.99092	-0.11929	1.99092	-0.11714
1.99087	-0.03143	1.99087	-0.4119	1.99087	-0.08929	1.99087	-0.115
1.99081	-0.06929	1.99081	-0.39048	1.99081	-0.09476	1.99081	-0.13333
1.99076	-0.0931	1.99076	-0.35	1.99076	-0.11238	1.99076	-0.165
1.9907	-0.08262	1.9907	-0.32143	1.9907	-0.12071	1.9907	-0.20214
1.99065	-0.10333	1.99065	-0.3119	1.99065	-0.09857	1.99065	-0.18571
1.99059	-0.13762	1.99059	-0.33333	1.99059	-0.1019	1.99059	-0.20762
1.99054	-0.16214	1.99054	-0.35952	1.99054	-0.11333	1.99054	-0.20929
1.99048	-0.1919	1.99048	-0.38571	1.99048	-0.13619	1.99048	-0.25714
1.99043	-0.17238	1.99043	-0.38571	1.99043	-0.20143	1.99043	-0.3
1.99037	-0.15714	1.99037	-0.37619	1.99037	-0.18333	1.99037	-0.33095
1.99032	-0.13929	1.99032	-0.39048	1.99032	-0.16476	1.99032	-0.3381
1.99026	-0.16714	1.99026	-0.39762	1.99026	-0.12929	1.99026	-0.35
1.99021	-0.17262	1.99021	-0.3619	1.99021	-0.13429	1.99021	-0.42619
1.99015	-0.18929	1.99015	-0.29524	1.99015	-0.17452	1.99015	-0.4381
1.9901	-0.2381	1.9901	-0.27857	1.9901	-0.13738	1.9901	-0.47143
1.99004	-0.23571	1.99004	-0.26667	1.99004	-0.10238	1.99004	-0.48571
1.98999	-0.25476	1.98999	-0.28571	1.98999	-0.1131	1.98999	-0.47143
1.98993	-0.3119	1.98993	-0.25952	1.98993	-0.12905	1.98993	-0.49048
1.98988	-0.37619	1.98988	-0.1731	1.98988	-0.18333	1.98988	-0.51429
1.98982	-0.43571	1.98982	-0.06762	1.98982	-0.25	1.98982	-0.49048
1.98977	-0.42143	1.98977	0.02452	1.98977	-0.29524	1.98977	-0.50238
1.98971	-0.37619	1.98971	0.03429	1.98971	-0.30476	1.98971	-0.45952
1.98966	-0.4	1.98966	-0.00455	1.98966	-0.25714	1.98966	-0.42143
1.98961	-0.42619	1.98961	0.0044	1.98961	-0.25952	1.98961	-0.37619
1.98955	-0.45476	1.98955	0.03405	1.98955	-0.28571	1.98955	-0.33095
1.9895	-0.51905	1.9895	0.0369	1.9895	-0.30238	1.9895	-0.27143
1.98944	-0.58095	1.98944	0.03667	1.98944	-0.30238	1.98944	-0.23524
1.98939	-0.5619	1.98939	0.01031	1.98939	-0.33333	1.98939	-0.19333
1.98933	-0.51667	1.98933	0.03643	1.98933	-0.34762	1.98933	-0.19071
1.98928	-0.48333	1.98928	0.04786	1.98928	-0.33095	1.98928	-0.19
1.98922	-0.46667	1.98922	0.04405	1.98922	-0.29762	1.98922	-0.2369
1.98917	-0.46905	1.98917	0.0199	1.98917	-0.28095	1.98917	-0.23429
1.98911	-0.43333	1.98911	0.01029	1.98911	-0.25238	1.98911	-0.20929
1.98906	-0.4119	1.98906	-0.00724	1.98906	-0.19929	1.98906	-0.18357
1.989	-0.39286	1.989	0.02217	1.989	-0.2119	1.989	-0.20738
1.98895	-0.40952	1.98895	-0.0025	1.98895	-0.22381	1.98895	-0.18857
1.98889	-0.44524	1.98889	-0.03571	1.98889	-0.13952	1.98889	-0.17286
1.98884	-0.47857	1.98884	-0.03976	1.98884	-0.10167	1.98884	-0.1619
1.98878	-0.52857	1.98878	0.00769	1.98878	-0.10548	1.98878	-0.17619
1.98873	-0.55476	1.98873	0.00748	1.98873	-0.06143	1.98873	-0.18857
1.98867	-0.52857	1.98867	-0.01843	1.98867	-0.06429	1.98867	-0.19167
1.98862	-0.52619	1.98862	-0.035	1.98862	-0.0331	1.98862	-0.16762
1.98856	-0.51429	1.98856	-0.10476	1.98856	-0.02881	1.98856	-0.1519
1.98851	-0.49048	1.98851	-0.14881	1.98851	-0.04619	1.98851	-0.13429
1.98845	-0.44286	1.98845	-0.14762	1.98845	-0.07714	1.98845	-0.16833
1.9884	-0.40476	1.9884	-0.15738	1.9884	-0.07048	1.9884	-0.18071
1.98834	-0.40238	1.98834	-0.18214	1.98834	-0.04548	1.98834	-0.18929
1.98829	-0.38571	1.98829	-0.2069	1.98829	-0.0481	1.98829	-0.20286
1.98823	-0.4381	1.98823	-0.24524	1.98823	-0.06929	1.98823	-0.18048
1.98818	-0.47143	1.98818	-0.28333	1.98818	-0.06452	1.98818	-0.17381
1.98812	-0.47619	1.98812	-0.35238	1.98812	-0.05452	1.98812	-0.165
1.98807	-0.48333	1.98807	-0.35238	1.98807	-0.01843	1.98807	-0.16667
1.98801	-0.47381	1.98801	-0.42381	1.98801	-0.03619	1.98801	-0.17905
1.98796	-0.48333	1.98796	-0.45238	1.98796	-0.02667	1.98796	-0.18429
1.9879	-0.4881	1.9879	-0.46667	1.9879	-0.02929	1.9879	-0.10833
1.98785	-0.49762	1.98785	-0.4619	1.98785	0.00745	1.98785	-0.0681
1.9878	-0.52619	1.9878	-0.48571	1.9878	0.07762	1.9878	-0.07643
1.98774	-0.50238	1.98774	-0.49048	1.98774	0.09405	1.98774	-0.07429
1.98769	-0.51429	1.98769	-0.5	1.98769	0.10548	1.98769	-0.04762
1.98763	-0.52619	1.98763	-0.50476	1.98763	0.11976	1.98763	-0.02269
1.98758	-0.5619	1.98758	-0.50952	1.98758	0.10357	1.98758	-0.04024
1.98752	-0.58333	1.98752	-0.46429	1.98752	0.0531	1.98752	-0.06429
1.98747	-0.58571	1.98747	-0.47143	1.98747	0.06667	1.98747	-0.05071
1.98741	-0.55952	1.98741	-0.43571	1.98741	0.12095	1.98741	-0.02429
1.98736	-0.63095	1.98736	-0.44048	1.98736	0.13881	1.98736	-0.01938
1.9873	-0.66905	1.9873	-0.41905	1.9873	0.1381	1.9873	-0.00467
1.98725	-0.67619	1.98725	-0.43571	1.98725	0.06333	1.98725	0.03905
1.98719	-0.67619	1.98719	-0.5	1.98719	0.04357	1.98719	0.06857
1.98714	-0.64286	1.98714	-0.50238	1.98714	0.01319	1.98714	0.0919
1.98708	-0.59762	1.98708	-0.47143	1.98708	-0.06071	1.98708	0.07143
1.98703	-0.62619	1.98703	-0.43095	1.98703	-0.07048	1.98703	-0.02905
1.98697	-0.60952	1.98697	-0.42381	1.98697	-0.10476	1.98697	-0.10119
1.98692	-0.6119	1.98692	-0.45	1.98692	-0.08024	1.98692	-0.15548
1.98686	-0.58571	1.98686	-0.44762	1.98686	-0.07429	1.98686	-0.20881
1.98681	-0.52857	1.98681	-0.45476	1.98681	-0.12429	1.98681	-0.23476
1.98675	-0.53333	1.98675	-0.40476	1.98675	-0.19238	1.98675	-0.26667
1.9867	-0.53333	1.9867	-0.3119	1.9867	-0.19357	1.9867	-0.30476
1.98664	-0.53571	1.98664	-0.25714	1.98664	-0.1931	1.98664	-0.3619
1.98659	-0.49524	1.98659	-0.21571	1.98659	-0.21214	1.98659	-0.39048
1.98654	-0.4619	1.98654	-0.21357	1.98654	-0.17738	1.98654	-0.36667
1.98648	-0.42619	1.98648	-0.17333	1.98648	-0.16857	1.98648	-0.38571
1.98643	-0.37381	1.98643	-0.08857	1.98643	-0.1969	1.98643	-0.4119
1.98637	-0.31429	1.98637	-0.0831	1.98637	-0.23357	1.98637	-0.43333
1.98632	-0.30714	1.98632	-0.02714	1.98632	-0.25476	1.98632	-0.40476
1.98626	-0.3	1.98626	-0.0116	1.98626	-0.20548	1.98626	-0.40714
1.98621	-0.25952	1.98621	0.04286	1.98621	-0.21333	1.98621	-0.40238
1.98615	-0.25476	1.98615	0.08905	1.98615	-0.25476	1.98615	-0.37381
1.9861	-0.28571	1.9861	0.17286	1.9861	-0.27857	1.9861	-0.35
1.98604	-0.2881	1.98604	0.25	1.98604	-0.31905	1.98604	-0.33571
1.98599	-0.215	1.98599	0.26667	1.98599	-0.30238	1.98599	-0.28095
1.98593	-0.13976	1.98593	0.20762	1.98593	-0.26905	1.98593	-0.24762
1.98588	-0.15452	1.98588	0.19167	1.98588	-0.25714	1.98588	-0.19667
1.98582	-0.15119	1.98582	0.25476	1.98582	-0.21286	1.98582	-0.1581
1.98577	-0.11881	1.98577	0.2881	1.98577	-0.19524	1.98577	-0.17476
1.98571	-0.10452	1.98571	0.34048	1.98571	-0.18976	1.98571	-0.18952
1.98566	-0.10762	1.98566	0.35952	1.98566	-0.18214	1.98566	-0.21048
1.98561	-0.10452	1.98561	0.36667	1.98561	-0.18071	1.98561	-0.20024
1.98555	-0.08381	1.98555	0.35476	1.98555	-0.17595	1.98555	-0.17333
1.9855	-0.035	1.9855	0.36429	1.9855	-0.16738	1.9855	-0.13595
1.98544	-0.03429	1.98544	0.37619	1.98544	-0.12643	1.98544	-0.11357
1.98539	-0.06262	1.98539	0.37143	1.98539	-0.1119	1.98539	-0.10476
1.98533	-0.06643	1.98533	0.37143	1.98533	-0.07786	1.98533	-0.065
1.98528	-0.0831	1.98528	0.3881	1.98528	-0.05952	1.98528	-0.04238
1.98522	-0.14357	1.98522	0.38571	1.98522	-0.06786	1.98522	-0.03143
1.98517	-0.16238	1.98517	0.42857	1.98517	-0.13714	1.98517	-0.04595
1.98511	-0.20857	1.98511	0.42143	1.98511	-0.16452	1.98511	-0.01936
1.98506	-0.29286	1.98506	0.44048	1.98506	-0.21476	1.98506	-0.02452
1.985	-0.2881	1.985	0.45952	1.985	-0.2619	1.985	-0.05548
1.98495	-0.22071	1.98495	0.45	1.98495	-0.26429	1.98495	-0.08429
1.98489	-0.21119	1.98489	0.4119	1.98489	-0.23452	1.98489	-0.10167
1.98484	-0.2381	1.98484	0.37381	1.98484	-0.22738	1.98484	-0.10762
1.98479	-0.28333	1.98479	0.34286	1.98479	-0.22857	1.98479	-0.10429
1.98473	-0.30952	1.98473	0.31667	1.98473	-0.24762	1.98473	-0.1369
1.98468	-0.3619	1.98468	0.32857	1.98468	-0.23595	1.98468	-0.18643
1.98462	-0.36905	1.98462	0.31429	1.98462	-0.19524	1.98462	-0.18643
1.98457	-0.36905	1.98457	0.26905	1.98457	-0.20762	1.98457	-0.17333
1.98451	-0.40238	1.98451	0.2381	1.98451	-0.26429	1.98451	-0.13571
1.98446	-0.42143	1.98446	0.18738	1.98446	-0.28571	1.98446	-0.09381
1.9844	-0.44286	1.9844	0.1231	1.9844	-0.23619	1.9844	-0.05857
1.98435	-0.43333	1.98435	0.09167	1.98435	-0.14476	1.98435	-0.06262
1.98429	-0.4119	1.98429	0.06167	1.98429	-0.08929	1.98429	-0.05762
1.98424	-0.42857	1.98424	0.03857	1.98424	-0.05786	1.98424	-0.035
1.98418	-0.44524	1.98418	-0.00793	1.98418	-0.01905	1.98418	-0.02929
1.98413	-0.45238	1.98413	0.03976	1.98413	-0.04262	1.98413	-0.00681
1.98408	-0.46667	1.98408	0.05619	1.98408	-0.09119	1.98408	0.02212
1.98402	-0.48571	1.98402	0.08571	1.98402	-0.09095	1.98402	0.01443
1.98397	-0.48095	1.98397	0.12214	1.98397	-0.10595	1.98397	0.0235
1.98391	-0.49286	1.98391	0.11786	1.98391	-0.155	1.98391	0.01176
1.98386	-0.5119	1.98386	0.07119	1.98386	-0.11262	1.98386	0.02312
1.9838	-0.51905	1.9838	0.05429	1.9838	-0.07595	1.9838	0.02429
1.98375	-0.53095	1.98375	0.03976	1.98375	-0.0781	1.98375	0.03167
1.98369	-0.47143	1.98369	-0.00166	1.98369	-0.05333	1.98369	0.04024
1.98364	-0.47857	1.98364	-0.05548	1.98364	-0.01948	1.98364	-0.00412
1.98358	-0.50952	1.98358	-0.08643	1.98358	-0.00493	1.98358	-0.05405
1.98353	-0.52143	1.98353	-0.08571	1.98353	-0.00843	1.98353	-0.11976
1.98348	-0.4881	1.98348	-0.06857	1.98348	-0.05929	1.98348	-0.16643
1.98342	-0.4619	1.98342	-0.12238	1.98342	-0.09238	1.98342	-0.19762
1.98337	-0.44048	1.98337	-0.16286	1.98337	-0.03714	1.98337	-0.25238
1.98331	-0.4381	1.98331	-0.16095	1.98331	-0.03452	1.98331	-0.31905
1.98326	-0.44762	1.98326	-0.17262	1.98326	-0.03119	1.98326	-0.41429
1.9832	-0.45714	1.9832	-0.1731	1.9832	-0.00605	1.9832	-0.48333
1.98315	-0.43095	1.98315	-0.19381	1.98315	0.00952	1.98315	-0.50238
1.98309	-0.40952	1.98309	-0.185	1.98309	-0.01917	1.98309	-0.44762
1.98304	-0.38095	1.98304	-0.17071	1.98304	-0.08048	1.98304	-0.41667
1.98298	-0.37619	1.98298	-0.17476	1.98298	-0.10119	1.98298	-0.45238
1.98293	-0.36667	1.98293	-0.17905	1.98293	-0.11048	1.98293	-0.48333
1.98288	-0.35238	1.98288	-0.22238	1.98288	-0.10167	1.98288	-0.51905
1.98282	-0.3119	1.98282	-0.25476	1.98282	-0.10238	1.98282	-0.51429
1.98277	-0.26905	1.98277	-0.25476	1.98277	-0.12048	1.98277	-0.54524
1.98271	-0.25	1.98271	-0.25238	1.98271	-0.1131	1.98271	-0.55
1.98266	-0.26667	1.98266	-0.22929	1.98266	-0.13024	1.98266	-0.57381
1.9826	-0.2619	1.9826	-0.28095	1.9826	-0.14	1.9826	-0.52619
1.98255	-0.26667	1.98255	-0.3119	1.98255	-0.1369	1.98255	-0.49286
1.98249	-0.32143	1.98249	-0.24524	1.98249	-0.13714	1.98249	-0.48571
1.98244	-0.32857	1.98244	-0.25	1.98244	-0.14548	1.98244	-0.44524
1.98238	-0.31429	1.98238	-0.28333	1.98238	-0.16952	1.98238	-0.43571
1.98233	-0.29524	1.98233	-0.29048	1.98233	-0.21048	1.98233	-0.42381
1.98228	-0.31429	1.98228	-0.30714	1.98228	-0.2381	1.98228	-0.3881
1.98222	-0.27619	1.98222	-0.32381	1.98222	-0.24048	1.98222	-0.37857
1.98217	-0.23524	1.98217	-0.33571	1.98217	-0.23024	1.98217	-0.33333
1.98211	-0.20976	1.98211	-0.35476	1.98211	-0.25	1.98211	-0.33571
1.98206	-0.22524	1.98206	-0.35238	1.98206	-0.25714	1.98206	-0.34524
1.982	-0.21952	1.982	-0.35714	1.982	-0.215	1.982	-0.36667
1.98195	-0.20429	1.98195	-0.39524	1.98195	-0.27381	1.98195	-0.38095
1.98189	-0.1969	1.98189	-0.39762	1.98189	-0.3381	1.98189	-0.37381
1.98184	-0.20524	1.98184	-0.41429	1.98184	-0.34524	1.98184	-0.34048
1.98179	-0.19024	1.98179	-0.39524	1.98179	-0.36429	1.98179	-0.32381
1.98173	-0.17548	1.98173	-0.38571	1.98173	-0.40476	1.98173	-0.30952
1.98168	-0.20619	1.98168	-0.3881	1.98168	-0.44762	1.98168	-0.27857
1.98162	-0.24048	1.98162	-0.40238	1.98162	-0.47619	1.98162	-0.29524
1.98157	-0.23548	1.98157	-0.42381	1.98157	-0.4619	1.98157	-0.31667
1.98151	-0.20238	1.98151	-0.39286	1.98151	-0.48095	1.98151	-0.28571
1.98146	-0.24286	1.98146	-0.3881	1.98146	-0.5619	1.98146	-0.26429
1.9814	-0.26667	1.9814	-0.40714	1.9814	-0.60952	1.9814	-0.27619
1.98135	-0.25952	1.98135	-0.35714	1.98135	-0.62857	1.98135	-0.32619
1.9813	-0.24762	1.9813	-0.39048	1.9813	-0.61905	1.9813	-0.36429
1.98124	-0.21857	1.98124	-0.37381	1.98124	-0.59048	1.98124	-0.39048
1.98119	-0.1581	1.98119	-0.3619	1.98119	-0.55238	1.98119	-0.39762
1.98113	-0.16333	1.98113	-0.3619	1.98113	-0.57381	1.98113	-0.37619
1.98108	-0.22667	1.98108	-0.30952	1.98108	-0.56429	1.98108	-0.37619
1.98102	-0.23095	1.98102	-0.29048	1.98102	-0.53095	1.98102	-0.30714
1.98097	-0.21976	1.98097	-0.27857	1.98097	-0.54524	1.98097	-0.27857
1.98091	-0.19857	1.98091	-0.28571	1.98091	-0.56667	1.98091	-0.22738
1.98086	-0.13714	1.98086	-0.27619	1.98086	-0.54524	1.98086	-0.15143
1.98081	-0.09071	1.98081	-0.27619	1.98081	-0.54048	1.98081	-0.06762
1.98075	-0.10952	1.98075	-0.27619	1.98075	-0.56429	1.98075	-0.01493
1.9807	-0.10667	1.9807	-0.27619	1.9807	-0.55714	1.9807	-0.00455
1.98064	-0.10476	1.98064	-0.27619	1.98064	-0.55	1.98064	0.0046
1.98059	-0.10333	1.98059	-0.27619	1.98059	-0.54048	1.98059	0.01255
1.98053	-0.10286	1.98053	-0.27619	1.98053	-0.52857	1.98053	0.01929
1.98048	-0.10333	1.98048	-0.27381	1.98048	-0.51667	1.98048	0.02476
1.98042	-0.10429	1.98042	-0.27381	1.98042	-0.50238	1.98042	0.02905
1.98037	-0.10619	1.98037	-0.27381	1.98037	-0.48571	1.98037	0.03214
1.98032	-0.10857	1.98032	-0.27381	1.98032	-0.47143	1.98032	0.03405
1.98026	-0.1119	1.98026	-0.27381	1.98026	-0.45238	1.98026	0.03476
1.98021	-0.11619	1.98021	-0.27381	1.98021	-0.43333	1.98021	0.03429
1.98015	-0.12095	1.98015	-0.27381	1.98015	-0.4119	1.98015	0.03262
1.9801	-0.12667	1.9801	-0.27381	1.9801	-0.39048	1.9801	0.02952
1.98004	-0.1331	1.98004	-0.27381	1.98004	-0.36905	1.98004	0.02548
1.97999	-0.14024	1.97999	-0.27381	1.97999	-0.34286	1.97999	0.0201
1.97993	-0.1481	1.97993	-0.27381	1.97993	-0.31905	1.97993	0.01355
1.97988	-0.1569	1.97988	-0.27381	1.97988	-0.29048	1.97988	0.00576
1.97983	-0.16643	1.97983	-0.27381	1.97983	-0.2619	1.97983	-0.00324
1.97977	-0.17667	1.97977	-0.27381	1.97977	-0.23286	1.97977	-0.01343
1.97972	-0.18762	1.97972	-0.27143	1.97972	-0.2019	1.97972	-0.02476
1.97966	-0.19929	1.97966	-0.27143	1.97966	-0.16952	1.97966	-0.03738
1.97961	-0.2119	1.97961	-0.27143	1.97961	-0.13595	1.97961	-0.05119
1.97955	-0.22524	1.97955	-0.27143	1.97955	-0.10095	1.97955	-0.06643
1.9795	-0.24048	1.9795	-0.27143	1.9795	-0.06476	1.9795	-0.08262
1.97945	-0.25476	1.97945	-0.27381	1.97945	-0.02714	1.97945	-0.1
1.97939	-0.26905	1.97939	-0.27381	1.97939	0.01176	1.97939	-0.11881
1.97934	-0.28571	1.97934	-0.27381	1.97934	0.0519	1.97934	-0.13857
1.97928	-0.30238	1.97928	-0.27381	1.97928	0.09357	1.97928	-0.15976
1.97923	-0.32143	1.97923	-0.27381	1.97923	0.13643	1.97923	-0.1819
1.97917	-0.34048	1.97917	-0.27381	1.97917	0.18048	1.97917	-0.20548
1.97912	-0.35952	1.97912	-0.27381	1.97912	0.22619	1.97912	-0.23024
1.97907	-0.37857	1.97907	-0.27381	1.97907	0.27381	1.97907	-0.25714
1.97901	-0.4	1.97901	-0.27381	1.97901	0.32143	1.97901	-0.28333
1.97896	-0.42143	1.97896	-0.27381	1.97896	0.37143	1.97896	-0.3119
1.9789	-0.44524	1.9789	-0.27381	1.9789	0.42143	1.9789	-0.34048
1.97885	-0.46667	1.97885	-0.27381	1.97885	0.47381	1.97885	-0.37143

## Sheet: Figure 4b
UV-Vis-NIR absorption of EuTTA, EuTTA-230 and EuTTA-350 powders.
	EuTTA-230		EuTTA		EuTTA-350
Wavelength (nm)	Absorbance	Wavelength (nm)	Absorbance	Wavelength (nm)	Absorbance
250	0.907	250	0.973	250	0.922
252	0.908	252	0.974	252	0.921
254	0.909	254	0.976	254	0.921
256	0.909	256	0.976	256	0.92
258	0.908	258	0.976	258	0.919
260	0.908	260	0.976	260	0.918
262	0.906	262	0.976	262	0.916
264	0.904	264	0.974	264	0.915
266	0.901	266	0.97	266	0.913
268	0.899	268	0.964	268	0.912
270	0.896	270	0.957	270	0.911
272	0.892	272	0.95	272	0.909
274	0.888	274	0.943	274	0.908
276	0.884	276	0.936	276	0.907
278	0.882	278	0.932	278	0.907
280	0.879	280	0.927	280	0.906
282	0.878	282	0.924	282	0.905
284	0.876	284	0.922	284	0.905
286	0.876	286	0.921	286	0.906
288	0.876	288	0.92	288	0.906
290	0.877	290	0.921	290	0.907
292	0.878	292	0.923	292	0.909
294	0.879	294	0.926	294	0.911
296	0.881	296	0.927	296	0.912
298	0.883	298	0.929	298	0.914
300	0.883	300	0.929	300	0.915
302	0.885	302	0.929	302	0.917
304	0.885	304	0.93	304	0.918
306	0.886	306	0.929	306	0.92
308	0.888	308	0.929	308	0.922
310	0.891	310	0.927	310	0.923
312	0.892	312	0.928	312	0.926
314	0.892	314	0.928	314	0.927
316	0.893	316	0.928	316	0.929
318	0.895	318	0.927	318	0.93
320	0.896	320	0.927	320	0.934
322	0.898	322	0.928	322	0.936
324	0.9	324	0.928	324	0.938
326	0.903	326	0.93	326	0.939
328	0.905	328	0.931	328	0.941
330	0.906	330	0.933	330	0.943
332	0.908	332	0.935	332	0.945
334	0.91	334	0.937	334	0.947
336	0.912	336	0.938	336	0.949
338	0.913	338	0.939	338	0.95
340	0.914	340	0.941	340	0.95
342	0.916	342	0.944	342	0.952
344	0.917	344	0.947	344	0.953
346	0.918	346	0.949	346	0.954
348	0.92	348	0.951	348	0.955
350	0.921	350	0.953	350	0.956
352	0.922	352	0.955	352	0.958
354	0.923	354	0.955	354	0.959
356	0.924	356	0.956	356	0.96
358	0.925	358	0.957	358	0.96
360	0.927	360	0.957	360	0.961
362	0.928	362	0.957	362	0.962
364	0.929	364	0.956	364	0.964
366	0.93	366	0.956	366	0.964
368	0.931	368	0.956	368	0.964
370	0.931	370	0.955	370	0.964
372	0.932	372	0.955	372	0.964
374	0.933	374	0.955	374	0.965
376	0.933	376	0.954	376	0.966
378	0.934	378	0.953	378	0.966
380	0.934	380	0.952	380	0.967
382	0.934	382	0.951	382	0.967
384	0.935	384	0.95	384	0.967
386	0.936	386	0.949	386	0.967
388	0.937	388	0.948	388	0.966
390	0.937	390	0.946	390	0.966
392	0.937	392	0.945	392	0.966
394	0.938	394	0.943	394	0.967
396	0.938	396	0.942	396	0.967
398	0.938	398	0.94	398	0.967
400	0.938	400	0.937	400	0.967
402	0.938	402	0.935	402	0.967
404	0.939	404	0.932	404	0.967
406	0.939	406	0.929	406	0.967
408	0.939	408	0.926	408	0.967
410	0.939	410	0.923	410	0.967
412	0.939	412	0.92	412	0.967
414	0.939	414	0.915	414	0.967
416	0.938	416	0.911	416	0.968
418	0.938	418	0.906	418	0.968
420	0.938	420	0.901	420	0.968
422	0.939	422	0.895	422	0.969
424	0.939	424	0.89	424	0.969
426	0.938	426	0.884	426	0.97
428	0.937	428	0.878	428	0.971
430	0.936	430	0.871	430	0.971
432	0.936	432	0.864	432	0.972
434	0.935	434	0.857	434	0.972
436	0.934	436	0.85	436	0.973
438	0.932	438	0.842	438	0.973
440	0.931	440	0.833	440	0.974
442	0.93	442	0.825	442	0.975
444	0.929	444	0.816	444	0.976
446	0.928	446	0.807	446	0.976
448	0.927	448	0.797	448	0.977
450	0.926	450	0.786	450	0.977
452	0.924	452	0.776	452	0.977
454	0.923	454	0.765	454	0.978
456	0.921	456	0.753	456	0.979
458	0.92	458	0.741	458	0.979
460	0.918	460	0.729	460	0.98
462	0.917	462	0.717	462	0.981
464	0.915	464	0.704	464	0.982
466	0.914	466	0.692	466	0.983
468	0.913	468	0.679	468	0.984
470	0.913	470	0.667	470	0.985
472	0.911	472	0.654	472	0.986
474	0.91	474	0.642	474	0.987
476	0.907	476	0.628	476	0.987
478	0.905	478	0.615	478	0.987
480	0.902	480	0.602	480	0.988
482	0.9	482	0.59	482	0.988
484	0.898	484	0.578	484	0.988
486	0.896	486	0.566	486	0.989
488	0.894	488	0.555	488	0.989
490	0.891	490	0.544	490	0.989
492	0.889	492	0.533	492	0.989
494	0.887	494	0.523	494	0.99
496	0.884	496	0.513	496	0.99
498	0.882	498	0.503	498	0.991
500	0.879	500	0.494	500	0.991
502	0.877	502	0.485	502	0.992
504	0.874	504	0.476	504	0.993
506	0.872	506	0.467	506	0.993
508	0.869	508	0.459	508	0.994
510	0.866	510	0.451	510	0.994
512	0.863	512	0.444	512	0.994
514	0.86	514	0.437	514	0.995
516	0.857	516	0.43	516	0.995
518	0.854	518	0.424	518	0.995
520	0.851	520	0.419	520	0.996
522	0.848	522	0.413	522	0.996
524	0.845	524	0.407	524	0.997
526	0.841	526	0.402	526	0.997
528	0.838	528	0.396	528	0.998
530	0.834	530	0.391	530	0.998
532	0.831	532	0.386	532	0.999
534	0.827	534	0.381	534	0.999
536	0.823	536	0.376	536	0.999
538	0.82	538	0.371	538	0.999
540	0.817	540	0.365	540	1
542	0.812	542	0.36	542	1
544	0.809	544	0.355	544	1
546	0.805	546	0.35	546	1
548	0.801	548	0.345	548	1
550	0.797	550	0.34	550	1.001
552	0.792	552	0.335	552	1.001
554	0.788	554	0.33	554	1.001
556	0.783	556	0.325	556	1.001
558	0.779	558	0.32	558	1.001
560	0.775	560	0.315	560	1.001
562	0.77	562	0.31	562	1.002
564	0.766	564	0.305	564	1.002
566	0.762	566	0.301	566	1.002
568	0.757	568	0.296	568	1.002
570	0.753	570	0.291	570	1.002
572	0.748	572	0.287	572	1.002
574	0.743	574	0.283	574	1.003
576	0.738	576	0.278	576	1.003
578	0.732	578	0.274	578	1.003
580	0.727	580	0.269	580	1.003
582	0.721	582	0.265	582	1.003
584	0.716	584	0.261	584	1.004
586	0.711	586	0.256	586	1.004
588	0.707	588	0.252	588	1.004
590	0.702	590	0.248	590	1.004
592	0.698	592	0.244	592	1.004
594	0.694	594	0.239	594	1.004
596	0.689	596	0.235	596	1.005
598	0.685	598	0.231	598	1.005
600	0.681	600	0.227	600	1.005
602	0.676	602	0.224	602	1.005
604	0.672	604	0.22	604	1.005
606	0.667	606	0.216	606	1.005
608	0.663	608	0.212	608	1.005
610	0.659	610	0.209	610	1.005
612	0.656	612	0.206	612	1.005
614	0.652	614	0.203	614	1.005
616	0.649	616	0.2	616	1.005
618	0.645	618	0.196	618	1.005
620	0.642	620	0.193	620	1.005
622	0.638	622	0.19	622	1.006
624	0.635	624	0.187	624	1.006
626	0.632	626	0.184	626	1.005
628	0.629	628	0.181	628	1.005
630	0.626	630	0.178	630	1.005
632	0.623	632	0.175	632	1.005
634	0.62	634	0.172	634	1.005
636	0.617	636	0.17	636	1.005
638	0.615	638	0.168	638	1.005
640	0.612	640	0.165	640	1.005
642	0.609	642	0.163	642	1.005
644	0.607	644	0.16	644	1.005
646	0.605	646	0.158	646	1.005
648	0.603	648	0.155	648	1.004
650	0.601	650	0.153	650	1.005
652	0.599	652	0.15	652	1.005
654	0.597	654	0.148	654	1.004
656	0.596	656	0.146	656	1.004
658	0.594	658	0.144	658	1.004
660	0.593	660	0.142	660	1.005
662	0.593	662	0.14	662	1.005
664	0.592	664	0.139	664	1.005
666	0.591	666	0.137	666	1.005
668	0.591	668	0.136	668	1.005
670	0.59	670	0.134	670	1.005
672	0.59	672	0.132	672	1.006
674	0.59	674	0.13	674	1.006
676	0.591	676	0.129	676	1.006
678	0.591	678	0.127	678	1.005
680	0.592	680	0.126	680	1.006
682	0.592	682	0.124	682	1.005
684	0.593	684	0.123	684	1.007
686	0.593	686	0.121	686	1.006
688	0.595	688	0.12	688	1.006
690	0.595	690	0.118	690	1.005
692	0.597	692	0.117	692	1.006
694	0.598	694	0.116	694	1.006
696	0.599	696	0.114	696	1.007
698	0.6	698	0.113	698	1.006
700	0.6	700	0.112	700	1.007
702	0.601	702	0.111	702	1.007
704	0.601	704	0.109	704	1.007
706	0.602	706	0.108	706	1.007
708	0.602	708	0.106	708	1.006
710	0.603	710	0.106	710	1.007
712	0.604	712	0.105	712	1.007
714	0.604	714	0.104	714	1.007
716	0.604	716	0.102	716	1.007
718	0.604	718	0.101	718	1.008
720	0.604	720	0.1	720	1.008
722	0.604	722	0.099	722	1.008
724	0.604	724	0.098	724	1.008
726	0.603	726	0.097	726	1.008
728	0.602	728	0.097	728	1.009
730	0.601	730	0.096	730	1.008
732	0.6	732	0.095	732	1.008
734	0.599	734	0.094	734	1.007
736	0.598	736	0.094	736	1.008
738	0.597	738	0.093	738	1.008
740	0.595	740	0.092	740	1.007
742	0.593	742	0.092	742	1.007
744	0.59	744	0.091	744	1.007
746	0.589	746	0.09	746	1.007
748	0.586	748	0.089	748	1.007
750	0.585	750	0.089	750	1.006
752	0.581	752	0.088	752	1.006
754	0.578	754	0.087	754	1.007
756	0.576	756	0.088	756	1.009
758	0.574	758	0.087	758	1.008
760	0.571	760	0.086	760	1.007
762	0.567	762	0.086	762	1.007
764	0.564	764	0.085	764	1.006
766	0.56	766	0.084	766	1.006
768	0.555	768	0.083	768	1.005
770	0.552	770	0.082	770	1.005
772	0.548	772	0.082	772	1.006
774	0.546	774	0.082	774	1.007
776	0.542	776	0.081	776	1.007
778	0.538	778	0.08	778	1.007
780	0.533	780	0.079	780	1.006
782	0.53	782	0.079	782	1.006
784	0.526	784	0.079	784	1.006
786	0.522	786	0.078	786	1.006
788	0.517	788	0.078	788	1.006
790	0.513	790	0.078	790	1.005
792	0.509	792	0.077	792	1.004
794	0.506	794	0.076	794	1.003
796	0.501	796	0.075	796	1.002
798	0.497	798	0.075	798	1.003
800	0.493	800	0.074	800	1.004
802	0.489	802	0.075	802	1.004
804	0.486	804	0.075	804	1.005
806	0.481	806	0.075	806	1.004
808	0.476	808	0.073	808	1.002
810	0.471	810	0.072	810	1.001
812	0.467	812	0.071	812	1.002
814	0.463	814	0.071	814	1.001
816	0.457	816	0.071	816	1.001
818	0.453	818	0.071	818	1
820	0.449	820	0.071	820	1.001
822	0.445	822	0.071	822	1.002
824	0.44	824	0.07	824	1.003
826	0.434	826	0.069	826	1.003
828	0.429	828	0.068	828	1.004
830	0.424	830	0.068	830	1.005
832	0.42	832	0.068	832	1.007
834	0.415	834	0.068	834	1.008
836	0.411	836	0.067	836	1.009
838	0.407	838	0.067	838	1.01
840	0.404	840	0.066	840	1.011
842	0.4	842	0.066	842	1.011
844	0.397	844	0.065	844	1.012
846	0.393	846	0.065	846	1.012
848	0.39	848	0.064	848	1.012
850	0.387	850	0.064	850	1.012
852	0.384	852	0.063	852	1.011
854	0.381	854	0.063	854	1.011
856	0.378	856	0.062	856	1.011
858	0.375	858	0.061	858	1.01
860	0.372	860	0.061	860	1.01
862	0.369	862	0.06	862	1.009
864	0.366	864	0.06	864	1.009
866	0.363	866	0.06	866	1.009
868	0.36	868	0.059	868	1.009
870	0.357	870	0.059	870	1.008
872	0.353	872	0.058	872	1.007
874	0.35	874	0.057	874	1.006
876	0.347	876	0.057	876	1.006
878	0.344	878	0.056	878	1.005
880	0.341	880	0.056	880	1.005
882	0.338	882	0.055	882	1.004
884	0.335	884	0.055	884	1.003
886	0.331	886	0.054	886	1.002
888	0.327	888	0.054	888	1.001
890	0.324	890	0.053	890	1
892	0.32	892	0.053	892	0.999
894	0.315	894	0.052	894	0.998
896	0.311	896	0.052	896	0.996
898	0.307	898	0.052	898	0.995
900	0.302	900	0.051	900	0.993
902	0.298	902	0.051	902	0.991
904	0.293	904	0.051	904	0.989
906	0.289	906	0.05	906	0.987
908	0.285	908	0.05	908	0.986
910	0.282	910	0.049	910	0.984
912	0.279	912	0.049	912	0.983
914	0.276	914	0.049	914	0.982
916	0.273	916	0.048	916	0.981
918	0.27	918	0.048	918	0.98
920	0.268	920	0.048	920	0.979
922	0.265	922	0.047	922	0.978
924	0.263	924	0.047	924	0.977
926	0.26	926	0.047	926	0.976
928	0.258	928	0.047	928	0.975
930	0.256	930	0.046	930	0.974
932	0.254	932	0.046	932	0.973
934	0.251	934	0.046	934	0.971
936	0.249	936	0.045	936	0.97
938	0.247	938	0.045	938	0.969
940	0.245	940	0.045	940	0.968
942	0.243	942	0.045	942	0.967
944	0.241	944	0.044	944	0.966
946	0.239	946	0.044	946	0.965
948	0.237	948	0.044	948	0.964
950	0.236	950	0.044	950	0.963
952	0.234	952	0.044	952	0.961
954	0.232	954	0.043	954	0.96
956	0.23	956	0.043	956	0.959
958	0.229	958	0.043	958	0.958
960	0.227	960	0.043	960	0.957
962	0.225	962	0.043	962	0.956
964	0.224	964	0.042	964	0.954
966	0.222	966	0.042	966	0.953
968	0.22	968	0.042	968	0.952
970	0.219	970	0.042	970	0.95
972	0.217	972	0.042	972	0.949
974	0.215	974	0.042	974	0.948
976	0.214	976	0.041	976	0.947
978	0.212	978	0.041	978	0.945
980	0.211	980	0.041	980	0.944
982	0.209	982	0.041	982	0.942
984	0.208	984	0.041	984	0.941
986	0.206	986	0.04	986	0.94
988	0.205	988	0.04	988	0.938
990	0.203	990	0.04	990	0.937
992	0.202	992	0.04	992	0.935
994	0.201	994	0.04	994	0.934
996	0.199	996	0.04	996	0.933
998	0.198	998	0.039	998	0.931
1000	0.197	1000	0.039	1000	0.93
1002	0.195	1002	0.039	1002	0.928
1004	0.194	1004	0.039	1004	0.927
1006	0.193	1006	0.039	1006	0.925
1008	0.191	1008	0.038	1008	0.924
1010	0.19	1010	0.038	1010	0.922
1012	0.189	1012	0.038	1012	0.921
1014	0.188	1014	0.038	1014	0.919
1016	0.186	1016	0.038	1016	0.917
1018	0.185	1018	0.038	1018	0.916
1020	0.184	1020	0.037	1020	0.914
1022	0.183	1022	0.037	1022	0.913
1024	0.181	1024	0.037	1024	0.911
1026	0.18	1026	0.037	1026	0.909
1028	0.179	1028	0.037	1028	0.908
1030	0.178	1030	0.036	1030	0.906
1032	0.177	1032	0.036	1032	0.904
1034	0.175	1034	0.036	1034	0.903
1036	0.174	1036	0.036	1036	0.901
1038	0.173	1038	0.036	1038	0.899
1040	0.172	1040	0.036	1040	0.898
1042	0.171	1042	0.035	1042	0.896
1044	0.169	1044	0.035	1044	0.894
1046	0.168	1046	0.035	1046	0.893
1048	0.167	1048	0.035	1048	0.891
1050	0.166	1050	0.035	1050	0.889
1052	0.165	1052	0.035	1052	0.887
1054	0.164	1054	0.035	1054	0.886
1056	0.163	1056	0.034	1056	0.884
1058	0.162	1058	0.034	1058	0.882
1060	0.161	1060	0.034	1060	0.88
1062	0.16	1062	0.034	1062	0.878
1064	0.158	1064	0.034	1064	0.877
1066	0.157	1066	0.034	1066	0.875
1068	0.156	1068	0.033	1068	0.873
1070	0.155	1070	0.033	1070	0.871
1072	0.154	1072	0.033	1072	0.869
1074	0.153	1074	0.033	1074	0.868
1076	0.152	1076	0.033	1076	0.866
1078	0.151	1078	0.033	1078	0.864
1080	0.15	1080	0.033	1080	0.862
1082	0.149	1082	0.032	1082	0.86
1084	0.148	1084	0.032	1084	0.858
1086	0.147	1086	0.032	1086	0.856
1088	0.146	1088	0.032	1088	0.854
1090	0.145	1090	0.032	1090	0.852
1092	0.144	1092	0.032	1092	0.85
1094	0.143	1094	0.032	1094	0.848
1096	0.142	1096	0.032	1096	0.846
1098	0.141	1098	0.031	1098	0.844
1100	0.141	1100	0.031	1100	0.842
1102	0.14	1102	0.031	1102	0.84
1104	0.139	1104	0.031	1104	0.838
1106	0.138	1106	0.031	1106	0.836
1108	0.137	1108	0.031	1108	0.834
1110	0.136	1110	0.031	1110	0.832
1112	0.135	1112	0.031	1112	0.83
1114	0.134	1114	0.031	1114	0.828
1116	0.133	1116	0.031	1116	0.826
1118	0.132	1118	0.031	1118	0.824
1120	0.131	1120	0.031	1120	0.821
1122	0.13	1122	0.031	1122	0.819
1124	0.129	1124	0.031	1124	0.817
1126	0.129	1126	0.032	1126	0.815
1128	0.128	1128	0.032	1128	0.813
1130	0.127	1130	0.032	1130	0.81
1132	0.126	1132	0.033	1132	0.808
1134	0.125	1134	0.033	1134	0.806
1136	0.124	1136	0.034	1136	0.804
1138	0.123	1138	0.034	1138	0.801
1140	0.123	1140	0.035	1140	0.799
1142	0.122	1142	0.035	1142	0.797
1144	0.121	1144	0.035	1144	0.795
1146	0.12	1146	0.035	1146	0.793
1148	0.119	1148	0.034	1148	0.79
1150	0.118	1150	0.034	1150	0.788
1152	0.118	1152	0.034	1152	0.786
1154	0.117	1154	0.033	1154	0.784
1156	0.116	1156	0.032	1156	0.782
1158	0.115	1158	0.032	1158	0.779
1160	0.114	1160	0.031	1160	0.777
1162	0.113	1162	0.031	1162	0.775
1164	0.112	1164	0.03	1164	0.773
1166	0.112	1166	0.03	1166	0.771
1168	0.111	1168	0.029	1168	0.769
1170	0.11	1170	0.029	1170	0.767
1172	0.109	1172	0.029	1172	0.765
1174	0.109	1174	0.028	1174	0.763
1176	0.108	1176	0.028	1176	0.761
1178	0.107	1178	0.028	1178	0.759
1180	0.106	1180	0.028	1180	0.756
1182	0.106	1182	0.028	1182	0.754
1184	0.105	1184	0.028	1184	0.752
1186	0.104	1186	0.028	1186	0.75
1188	0.104	1188	0.028	1188	0.748
1190	0.103	1190	0.028	1190	0.746
1192	0.102	1192	0.027	1192	0.744
1194	0.102	1194	0.027	1194	0.742
1196	0.101	1196	0.027	1196	0.739
1198	0.1	1198	0.027	1198	0.737
1200	0.1	1200	0.027	1200	0.735
1202	0.099	1202	0.027	1202	0.733
1204	0.098	1204	0.027	1204	0.731
1206	0.097	1206	0.027	1206	0.729
1208	0.097	1208	0.027	1208	0.726
1210	0.096	1210	0.026	1210	0.724
1212	0.095	1212	0.026	1212	0.722
1214	0.095	1214	0.026	1214	0.72
1216	0.094	1216	0.026	1216	0.718
1218	0.093	1218	0.026	1218	0.715
1220	0.093	1220	0.026	1220	0.713
1222	0.092	1222	0.026	1222	0.711
1224	0.091	1224	0.026	1224	0.709
1226	0.091	1226	0.026	1226	0.707
1228	0.09	1228	0.026	1228	0.704
1230	0.089	1230	0.025	1230	0.702
1232	0.089	1232	0.025	1232	0.7
1234	0.088	1234	0.025	1234	0.698
1236	0.087	1236	0.025	1236	0.696
1238	0.087	1238	0.025	1238	0.693
1240	0.086	1240	0.025	1240	0.691
1242	0.086	1242	0.025	1242	0.689
1244	0.085	1244	0.025	1244	0.687
1246	0.085	1246	0.025	1246	0.685
1248	0.084	1248	0.025	1248	0.683
1250	0.083	1250	0.025	1250	0.68
1252	0.083	1252	0.025	1252	0.678
1254	0.082	1254	0.024	1254	0.676
1256	0.082	1256	0.024	1256	0.674
1258	0.081	1258	0.024	1258	0.672
1260	0.081	1260	0.024	1260	0.67
1262	0.08	1262	0.024	1262	0.667
1264	0.08	1264	0.024	1264	0.665
1266	0.079	1266	0.024	1266	0.663
1268	0.079	1268	0.024	1268	0.661
1270	0.078	1270	0.024	1270	0.659
1272	0.078	1272	0.024	1272	0.657
1274	0.077	1274	0.024	1274	0.655
1276	0.077	1276	0.024	1276	0.653
1278	0.076	1278	0.024	1278	0.651
1280	0.076	1280	0.024	1280	0.649
1282	0.075	1282	0.024	1282	0.647
1284	0.075	1284	0.024	1284	0.645
1286	0.074	1286	0.024	1286	0.643
1288	0.074	1288	0.024	1288	0.641
1290	0.073	1290	0.024	1290	0.639
1292	0.073	1292	0.024	1292	0.636
1294	0.073	1294	0.024	1294	0.634
1296	0.072	1296	0.024	1296	0.632
1298	0.072	1298	0.024	1298	0.63
1300	0.071	1300	0.023	1300	0.628
1302	0.071	1302	0.023	1302	0.626
1304	0.07	1304	0.023	1304	0.623
1306	0.07	1306	0.023	1306	0.621
1308	0.07	1308	0.023	1308	0.619
1310	0.069	1310	0.023	1310	0.617
1312	0.069	1312	0.023	1312	0.615
1314	0.068	1314	0.023	1314	0.612
1316	0.068	1316	0.023	1316	0.61
1318	0.067	1318	0.023	1318	0.608
1320	0.067	1320	0.023	1320	0.606
1322	0.067	1322	0.023	1322	0.603
1324	0.066	1324	0.023	1324	0.601
1326	0.066	1326	0.023	1326	0.599
1328	0.065	1328	0.023	1328	0.597
1330	0.065	1330	0.023	1330	0.595
1332	0.065	1332	0.023	1332	0.592
1334	0.064	1334	0.023	1334	0.59
1336	0.064	1336	0.023	1336	0.588
1338	0.064	1338	0.023	1338	0.586
1340	0.063	1340	0.023	1340	0.584
1342	0.063	1342	0.023	1342	0.582
1344	0.063	1344	0.023	1344	0.58
1346	0.062	1346	0.023	1346	0.578
1348	0.062	1348	0.024	1348	0.576
1350	0.062	1350	0.024	1350	0.574
1352	0.061	1352	0.024	1352	0.572
1354	0.061	1354	0.024	1354	0.57
1356	0.061	1356	0.024	1356	0.568
1358	0.061	1358	0.024	1358	0.566
1360	0.06	1360	0.024	1360	0.563
1362	0.06	1362	0.024	1362	0.561
1364	0.06	1364	0.024	1364	0.559
1366	0.059	1366	0.024	1366	0.557
1368	0.059	1368	0.024	1368	0.555
1370	0.059	1370	0.025	1370	0.553
1372	0.058	1372	0.025	1372	0.551
1374	0.058	1374	0.025	1374	0.549
1376	0.058	1376	0.025	1376	0.546
1378	0.058	1378	0.025	1378	0.544
1380	0.057	1380	0.025	1380	0.542
1382	0.057	1382	0.025	1382	0.54
1384	0.057	1384	0.025	1384	0.538
1386	0.057	1386	0.025	1386	0.536
1388	0.056	1388	0.025	1388	0.534
1390	0.056	1390	0.026	1390	0.531
1392	0.056	1392	0.026	1392	0.529
1394	0.056	1394	0.026	1394	0.527
1396	0.056	1396	0.026	1396	0.525
1398	0.055	1398	0.026	1398	0.523
1400	0.055	1400	0.026	1400	0.521
1402	0.055	1402	0.027	1402	0.519
1404	0.055	1404	0.027	1404	0.517
1406	0.055	1406	0.027	1406	0.515
1408	0.055	1408	0.028	1408	0.513
1410	0.055	1410	0.028	1410	0.511
1412	0.055	1412	0.029	1412	0.509
1414	0.055	1414	0.029	1414	0.507
1416	0.055	1416	0.029	1416	0.505
1418	0.054	1418	0.029	1418	0.503
1420	0.054	1420	0.03	1420	0.501
1422	0.054	1422	0.03	1422	0.499
1424	0.054	1424	0.03	1424	0.497
1426	0.054	1426	0.03	1426	0.496
1428	0.054	1428	0.03	1428	0.494
1430	0.054	1430	0.03	1430	0.492
1432	0.054	1432	0.03	1432	0.49
1434	0.053	1434	0.03	1434	0.488
1436	0.053	1436	0.03	1436	0.487
1438	0.053	1438	0.03	1438	0.485
1440	0.053	1440	0.031	1440	0.483
1442	0.053	1442	0.031	1442	0.481
1444	0.053	1444	0.032	1444	0.48
1446	0.053	1446	0.032	1446	0.478
1448	0.053	1448	0.033	1448	0.476
1450	0.054	1450	0.034	1450	0.475
1452	0.054	1452	0.034	1452	0.473
1454	0.054	1454	0.035	1454	0.472
1456	0.054	1456	0.036	1456	0.47
1458	0.054	1458	0.037	1458	0.469
1460	0.054	1460	0.037	1460	0.467
1462	0.054	1462	0.038	1462	0.466
1464	0.054	1464	0.038	1464	0.465
1466	0.054	1466	0.038	1466	0.463
1468	0.054	1468	0.038	1468	0.462
1470	0.053	1470	0.038	1470	0.461
1472	0.053	1472	0.038	1472	0.459
1474	0.053	1474	0.037	1474	0.458
1476	0.053	1476	0.037	1476	0.457
1478	0.052	1478	0.036	1478	0.456
1480	0.052	1480	0.036	1480	0.455
1482	0.052	1482	0.035	1482	0.454
1484	0.051	1484	0.034	1484	0.452
1486	0.051	1486	0.034	1486	0.451
1488	0.05	1488	0.033	1488	0.45
1490	0.05	1490	0.033	1490	0.449
1492	0.05	1492	0.033	1492	0.448
1494	0.049	1494	0.032	1494	0.447
1496	0.049	1496	0.032	1496	0.446
1498	0.049	1498	0.032	1498	0.444
1500	0.049	1500	0.031	1500	0.443
1502	0.048	1502	0.031	1502	0.442
1504	0.048	1504	0.031	1504	0.441
1506	0.048	1506	0.031	1506	0.44
1508	0.048	1508	0.03	1508	0.439
1510	0.047	1510	0.03	1510	0.438
1512	0.047	1512	0.03	1512	0.437
1514	0.047	1514	0.03	1514	0.435
1516	0.047	1516	0.029	1516	0.434
1518	0.046	1518	0.029	1518	0.433
1520	0.046	1520	0.029	1520	0.432
1522	0.046	1522	0.029	1522	0.431
1524	0.046	1524	0.028	1524	0.43
1526	0.045	1526	0.028	1526	0.429
1528	0.045	1528	0.028	1528	0.428
1530	0.045	1530	0.028	1530	0.427
1532	0.045	1532	0.028	1532	0.426
1534	0.044	1534	0.028	1534	0.425
1536	0.044	1536	0.027	1536	0.424
1538	0.044	1538	0.027	1538	0.423
1540	0.044	1540	0.027	1540	0.422
1542	0.044	1542	0.027	1542	0.421
1544	0.044	1544	0.027	1544	0.42
1546	0.044	1546	0.027	1546	0.419
1548	0.043	1548	0.027	1548	0.418
1550	0.043	1550	0.027	1550	0.417
1552	0.043	1552	0.027	1552	0.416
1554	0.043	1554	0.027	1554	0.415
1556	0.043	1556	0.027	1556	0.414
1558	0.043	1558	0.027	1558	0.413
1560	0.043	1560	0.027	1560	0.413
1562	0.043	1562	0.027	1562	0.412
1564	0.042	1564	0.027	1564	0.411
1566	0.042	1566	0.027	1566	0.41
1568	0.042	1568	0.027	1568	0.409
1570	0.042	1570	0.027	1570	0.408
1572	0.042	1572	0.026	1572	0.407
1574	0.042	1574	0.026	1574	0.406
1576	0.042	1576	0.026	1576	0.405
1578	0.042	1578	0.026	1578	0.405
1580	0.042	1580	0.026	1580	0.404
1582	0.041	1582	0.026	1582	0.403
1584	0.041	1584	0.026	1584	0.402
1586	0.041	1586	0.026	1586	0.401
1588	0.041	1588	0.026	1588	0.4
1590	0.041	1590	0.026	1590	0.399
1592	0.041	1592	0.026	1592	0.398
1594	0.041	1594	0.026	1594	0.398
1596	0.041	1596	0.026	1596	0.397
1598	0.041	1598	0.026	1598	0.396
1600	0.041	1600	0.026	1600	0.395
1602	0.041	1602	0.026	1602	0.394
1604	0.041	1604	0.026	1604	0.393
1606	0.041	1606	0.026	1606	0.393
1608	0.041	1608	0.026	1608	0.392
1610	0.041	1610	0.026	1610	0.391
1612	0.041	1612	0.026	1612	0.39
1614	0.041	1614	0.027	1614	0.39
1616	0.041	1616	0.027	1616	0.389
1618	0.041	1618	0.027	1618	0.388
1620	0.042	1620	0.027	1620	0.388
1622	0.042	1622	0.028	1622	0.387
1624	0.042	1624	0.028	1624	0.387
1626	0.043	1626	0.028	1626	0.386
1628	0.043	1628	0.028	1628	0.386
1630	0.044	1630	0.029	1630	0.386
1632	0.045	1632	0.029	1632	0.386
1634	0.045	1634	0.03	1634	0.385
1636	0.046	1636	0.03	1636	0.385
1638	0.046	1638	0.031	1638	0.385
1640	0.047	1640	0.031	1640	0.385
1642	0.048	1642	0.032	1642	0.384
1644	0.048	1644	0.033	1644	0.384
1646	0.048	1646	0.033	1646	0.383
1648	0.048	1648	0.034	1648	0.383
1650	0.048	1650	0.035	1650	0.382
1652	0.048	1652	0.037	1652	0.381
1654	0.048	1654	0.038	1654	0.38
1656	0.048	1656	0.04	1656	0.379
1658	0.047	1658	0.043	1658	0.377
1660	0.048	1660	0.046	1660	0.376
1662	0.048	1662	0.051	1662	0.375
1664	0.049	1664	0.056	1664	0.374
1666	0.05	1666	0.062	1666	0.373
1668	0.051	1668	0.069	1668	0.372
1670	0.053	1670	0.077	1670	0.371
1672	0.055	1672	0.085	1672	0.371
1674	0.057	1674	0.092	1674	0.37
1676	0.059	1676	0.099	1676	0.369
1678	0.061	1678	0.104	1678	0.368
1680	0.062	1680	0.108	1680	0.367
1682	0.063	1682	0.109	1682	0.367
1684	0.063	1684	0.109	1684	0.366
1686	0.063	1686	0.106	1686	0.365
1688	0.062	1688	0.101	1688	0.365
1690	0.061	1690	0.095	1690	0.364
1692	0.059	1692	0.088	1692	0.363
1694	0.057	1694	0.081	1694	0.363
1696	0.055	1696	0.075	1696	0.362
1698	0.053	1698	0.068	1698	0.362
1700	0.051	1700	0.063	1700	0.361
1702	0.049	1702	0.058	1702	0.36
1704	0.048	1704	0.055	1704	0.36
1706	0.047	1706	0.052	1706	0.359
1708	0.046	1708	0.051	1708	0.358
1710	0.045	1710	0.049	1710	0.357
1712	0.045	1712	0.048	1712	0.357
1714	0.044	1714	0.047	1714	0.356
1716	0.044	1716	0.046	1716	0.355
1718	0.043	1718	0.044	1718	0.354
1720	0.043	1720	0.043	1720	0.354
1722	0.042	1722	0.041	1722	0.353
1724	0.042	1724	0.039	1724	0.353
1726	0.042	1726	0.038	1726	0.352
1728	0.041	1728	0.036	1728	0.352
1730	0.041	1730	0.035	1730	0.351
1732	0.041	1732	0.033	1732	0.351
1734	0.041	1734	0.032	1734	0.35
1736	0.041	1736	0.032	1736	0.35
1738	0.041	1738	0.031	1738	0.349
1740	0.041	1740	0.03	1740	0.349
1742	0.042	1742	0.03	1742	0.348
1744	0.042	1744	0.03	1744	0.348
1746	0.042	1746	0.03	1746	0.347
1748	0.042	1748	0.03	1748	0.347
1750	0.042	1750	0.03	1750	0.346
1752	0.042	1752	0.03	1752	0.346
1754	0.043	1754	0.03	1754	0.345
1756	0.043	1756	0.03	1756	0.345
1758	0.043	1758	0.03	1758	0.344
1760	0.043	1760	0.03	1760	0.344
1762	0.043	1762	0.03	1762	0.343
1764	0.042	1764	0.03	1764	0.342
1766	0.042	1766	0.03	1766	0.342
1768	0.042	1768	0.029	1768	0.341
1770	0.041	1770	0.029	1770	0.341
1772	0.041	1772	0.029	1772	0.34
1774	0.04	1774	0.029	1774	0.34
1776	0.04	1776	0.029	1776	0.339
1778	0.039	1778	0.029	1778	0.338
1780	0.039	1780	0.029	1780	0.338
1782	0.039	1782	0.029	1782	0.337
1784	0.038	1784	0.029	1784	0.337
1786	0.038	1786	0.03	1786	0.336
1788	0.037	1788	0.03	1788	0.335
1790	0.037	1790	0.03	1790	0.335
1792	0.037	1792	0.03	1792	0.335
1794	0.037	1794	0.03	1794	0.334
1796	0.037	1796	0.03	1796	0.334
1798	0.037	1798	0.03	1798	0.333
1800	0.037	1800	0.03	1800	0.333
1802	0.036	1802	0.03	1802	0.332
1804	0.036	1804	0.03	1804	0.332
1806	0.036	1806	0.03	1806	0.332
1808	0.036	1808	0.03	1808	0.331
1810	0.036	1810	0.029	1810	0.331
1812	0.036	1812	0.029	1812	0.331
1814	0.036	1814	0.029	1814	0.33
1816	0.036	1816	0.029	1816	0.33
1818	0.036	1818	0.03	1818	0.33
1820	0.036	1820	0.03	1820	0.33
1822	0.036	1822	0.03	1822	0.329
1824	0.037	1824	0.031	1824	0.329
1826	0.037	1826	0.031	1826	0.329
1828	0.037	1828	0.032	1828	0.329
1830	0.037	1830	0.032	1830	0.328
1832	0.037	1832	0.033	1832	0.328
1834	0.038	1834	0.034	1834	0.328
1836	0.038	1836	0.035	1836	0.328
1838	0.038	1838	0.035	1838	0.327
1840	0.038	1840	0.036	1840	0.327
1842	0.038	1842	0.037	1842	0.327
1844	0.038	1844	0.037	1844	0.326
1846	0.038	1846	0.037	1846	0.326
1848	0.039	1848	0.038	1848	0.325
1850	0.039	1850	0.038	1850	0.325
1852	0.039	1852	0.038	1852	0.325
1854	0.039	1854	0.038	1854	0.324
1856	0.039	1856	0.038	1856	0.324
1858	0.039	1858	0.038	1858	0.323
1860	0.039	1860	0.037	1860	0.323
1862	0.039	1862	0.037	1862	0.322
1864	0.039	1864	0.038	1864	0.321
1866	0.039	1866	0.038	1866	0.32
1868	0.039	1868	0.038	1868	0.319
1870	0.039	1870	0.038	1870	0.318
1872	0.039	1872	0.039	1872	0.317
1874	0.04	1874	0.039	1874	0.316
1876	0.04	1876	0.04	1876	0.315
1878	0.04	1878	0.041	1878	0.314
1880	0.04	1880	0.041	1880	0.313
1882	0.04	1882	0.042	1882	0.312
1884	0.041	1884	0.043	1884	0.311
1886	0.041	1886	0.044	1886	0.31
1888	0.041	1888	0.045	1888	0.31
1890	0.042	1890	0.046	1890	0.31
1892	0.043	1892	0.047	1892	0.309
1894	0.043	1894	0.048	1894	0.309
1896	0.044	1896	0.05	1896	0.31
1898	0.045	1898	0.052	1898	0.31
1900	0.046	1900	0.053	1900	0.311
1902	0.047	1902	0.055	1902	0.313
1904	0.048	1904	0.057	1904	0.314
1906	0.049	1906	0.058	1906	0.316
1908	0.05	1908	0.06	1908	0.319
1910	0.051	1910	0.061	1910	0.321
1912	0.052	1912	0.063	1912	0.324
1914	0.053	1914	0.064	1914	0.326
1916	0.054	1916	0.065	1916	0.328
1918	0.054	1918	0.066	1918	0.331
1920	0.055	1920	0.068	1920	0.333
1922	0.056	1922	0.069	1922	0.335
1924	0.057	1924	0.071	1924	0.337
1926	0.058	1926	0.072	1926	0.338
1928	0.059	1928	0.074	1928	0.338
1930	0.06	1930	0.076	1930	0.339
1932	0.062	1932	0.079	1932	0.339
1934	0.063	1934	0.081	1934	0.338
1936	0.065	1936	0.084	1936	0.338
1938	0.067	1938	0.088	1938	0.337
1940	0.068	1940	0.091	1940	0.336
1942	0.07	1942	0.094	1942	0.335
1944	0.072	1944	0.097	1944	0.334
1946	0.075	1946	0.1	1946	0.333
1948	0.077	1948	0.103	1948	0.332
1950	0.079	1950	0.105	1950	0.331
1952	0.081	1952	0.107	1952	0.33
1954	0.083	1954	0.109	1954	0.329
1956	0.084	1956	0.11	1956	0.328
1958	0.085	1958	0.11	1958	0.327
1960	0.086	1960	0.11	1960	0.327
1962	0.087	1962	0.11	1962	0.326
1964	0.087	1964	0.109	1964	0.326
1966	0.087	1966	0.108	1966	0.325
1968	0.087	1968	0.106	1968	0.325
1970	0.086	1970	0.105	1970	0.324
1972	0.085	1972	0.103	1972	0.324
1974	0.084	1974	0.102	1974	0.323
1976	0.083	1976	0.101	1976	0.323
1978	0.082	1978	0.1	1978	0.323
1980	0.081	1980	0.099	1980	0.323
1982	0.08	1982	0.098	1982	0.323
1984	0.08	1984	0.098	1984	0.323
1986	0.079	1986	0.098	1986	0.323
1988	0.078	1988	0.098	1988	0.322
1990	0.078	1990	0.097	1990	0.322
1992	0.077	1992	0.097	1992	0.322
1994	0.077	1994	0.097	1994	0.322
1996	0.077	1996	0.098	1996	0.322
1998	0.077	1998	0.098	1998	0.322
2000	0.077	2000	0.099	2000	0.322
2002	0.077	2002	0.1	2002	0.322
2004	0.077	2004	0.101	2004	0.322
2006	0.078	2006	0.102	2006	0.322
2008	0.078	2008	0.103	2008	0.322
2010	0.079	2010	0.104	2010	0.322
2012	0.08	2012	0.106	2012	0.322
2014	0.08	2014	0.107	2014	0.322
2016	0.081	2016	0.109	2016	0.322
2018	0.081	2018	0.111	2018	0.322
2020	0.082	2020	0.112	2020	0.322
2022	0.083	2022	0.114	2022	0.322
2024	0.084	2024	0.116	2024	0.323
2026	0.085	2026	0.118	2026	0.323
2028	0.086	2028	0.121	2028	0.323
2030	0.088	2030	0.124	2030	0.323
2032	0.089	2032	0.126	2032	0.323
2034	0.09	2034	0.129	2034	0.322
2036	0.092	2036	0.132	2036	0.322
2038	0.094	2038	0.135	2038	0.322
2040	0.095	2040	0.138	2040	0.322
2042	0.097	2042	0.14	2042	0.322
2044	0.099	2044	0.144	2044	0.323
2046	0.1	2046	0.146	2046	0.323
2048	0.102	2048	0.149	2048	0.323
2050	0.104	2050	0.152	2050	0.323
2052	0.105	2052	0.155	2052	0.323
2054	0.107	2054	0.157	2054	0.323
2056	0.108	2056	0.159	2056	0.323
2058	0.109	2058	0.16	2058	0.323
2060	0.11	2060	0.161	2060	0.323
2062	0.111	2062	0.161	2062	0.323
2064	0.111	2064	0.16	2064	0.324
2066	0.112	2066	0.159	2066	0.324
2068	0.111	2068	0.157	2068	0.324
2070	0.111	2070	0.155	2070	0.324
2072	0.11	2072	0.152	2072	0.325
2074	0.109	2074	0.149	2074	0.325
2076	0.108	2076	0.146	2076	0.325
2078	0.106	2078	0.142	2078	0.325
2080	0.104	2080	0.138	2080	0.325
2082	0.102	2082	0.134	2082	0.325
2084	0.1	2084	0.13	2084	0.325
2086	0.097	2086	0.126	2086	0.325
2088	0.095	2088	0.121	2088	0.325
2090	0.092	2090	0.118	2090	0.325
2092	0.09	2092	0.114	2092	0.325
2094	0.087	2094	0.11	2094	0.324
2096	0.085	2096	0.106	2096	0.324
2098	0.082	2098	0.103	2098	0.323
2100	0.08	2100	0.1	2100	0.323
2102	0.077	2102	0.097	2102	0.322
2104	0.075	2104	0.095	2104	0.322
2106	0.074	2106	0.093	2106	0.321
2108	0.072	2108	0.091	2108	0.321
2110	0.071	2110	0.09	2110	0.321
2112	0.07	2112	0.089	2112	0.32
2114	0.069	2114	0.087	2114	0.319
2116	0.068	2116	0.086	2116	0.319
2118	0.067	2118	0.085	2118	0.318
2120	0.066	2120	0.084	2120	0.318
2122	0.065	2122	0.084	2122	0.318
2124	0.065	2124	0.083	2124	0.317
2126	0.064	2126	0.083	2126	0.317
2128	0.064	2128	0.084	2128	0.317
2130	0.064	2130	0.084	2130	0.316
2132	0.065	2132	0.085	2132	0.316
2134	0.065	2134	0.086	2134	0.317
2136	0.065	2136	0.086	2136	0.317
2138	0.065	2138	0.087	2138	0.317
2140	0.066	2140	0.088	2140	0.317
2142	0.066	2142	0.089	2142	0.317
2144	0.066	2144	0.089	2144	0.317
2146	0.066	2146	0.09	2146	0.317
2148	0.067	2148	0.091	2148	0.317
2150	0.067	2150	0.091	2150	0.317
2152	0.067	2152	0.092	2152	0.317
2154	0.068	2154	0.093	2154	0.317
2156	0.068	2156	0.093	2156	0.317
2158	0.068	2158	0.094	2158	0.317
2160	0.069	2160	0.094	2160	0.317
2162	0.069	2162	0.095	2162	0.317
2164	0.07	2164	0.096	2164	0.317
2166	0.07	2166	0.098	2166	0.317
2168	0.071	2168	0.099	2168	0.317
2170	0.072	2170	0.101	2170	0.317
2172	0.073	2172	0.103	2172	0.318
2174	0.074	2174	0.104	2174	0.318
2176	0.076	2176	0.107	2176	0.318
2178	0.077	2178	0.109	2178	0.318
2180	0.078	2180	0.111	2180	0.318
2182	0.079	2182	0.113	2182	0.318
2184	0.081	2184	0.115	2184	0.318
2186	0.082	2186	0.117	2186	0.318
2188	0.083	2188	0.118	2188	0.318
2190	0.085	2190	0.119	2190	0.318
2192	0.086	2192	0.12	2192	0.319
2194	0.087	2194	0.121	2194	0.319
2196	0.087	2196	0.12	2196	0.319
2198	0.088	2198	0.12	2198	0.319
2200	0.088	2200	0.119	2200	0.319

## Sheet: Figure 5b
Photothermal conversion behavior of EuTTA, EuTTA-230, EuTTA-350, Fe-MIL-NH2, HKUST-1, and UiO-66 powder samples under 1 sun irradiation within 480 seconds.
	EuTTA-350	EuTTA-230	EuTTA	UiO-66	HKUST-1	Fe-MIL-NH2
Time (s)	Temperature (°C)	Temperature (°C)	Temperature (°C)	Temperature (°C)	Temperature (°C)	Temperature (°C)
0	22.2	27.8	22.9	24.3	26.7	25.8
1	23	31.6	24.9	24.8	28.2	28.3
2	34.2	32.7	26.5	24.9	31.7	31.8
5	41	33.1	30.7	25.3	33.7	33.7
10	43.4	35	32.2	25.7	34.2	36.5
15	45.5	36	33	26	35.5	37.3
25	49.2	37.5	34.3	26.4	37.2	38
30	50.4	39.1	34.7	26.8	38.2	38.8
45	54.6	40.6	35.6	27.4	38.6	39.9
60	56.2	41.6	36.3	28.6	39.2	41.3
90	60.3	42.4	36.9	29.5	40.1	42.3
120	63	43.7	37.4	30.2	40.8	43.9
150	63.6	44.3	37.8	30.6	41.9	44.8
180	65.7	44.9	38.3	31.1	42.7	45.3
210	66.2	45.2	38.5	31.3	42.9	46.3
240	66.5	45.7	39.4	31.6	43.4	46.6
270	66.8	46.5	39.7	31.8	44.1	47
300	67.5	46.4	39.6	32.1	44.5	47.7
330	67.7	46.8	40	32.4	44.5	48.3
360	68.2	47	40.2	32.5	44.9	48.6
390	68.6	47.8	40.7	32.6	45	48.6
420	68.8	47.9	41.2	33.1	45.6	48.5
450	68.9	48.4	41	33.3	45.9	48.7
480	69.2	47.6	41.5	33.5	45.8	49
481	67.1	45.6	39.4	33.3	44.5	48.8
482	65.9	43	38	33.2	42.5	45.8
483	61.8	40.7	37.6	32.6	42.1	43.8
484	61.1	40.5	36.7	32.2	40.8	42.6
485	56.2	40	36	32.1	40.6	41.9
486	53.2	39.7	35.8	31.8	39.9	41.4
487	52	39.6	34.8	31.6	39.7	41
490	46.4	37.8	33.2	31.7	38.9	40.4
500	37.9	36.1	29.7	30.9	37	39.2
510	34.1	32.1	27.7	30.4	36	38
525	30.6	27.2	26.4	30.3	34.5	36.7
540	29	26.6	26.2	30	34	35.9
560	27.7	25.4	25.6	29.5	33.1	34.9
580	27.1	25.2	25.4	29.3	32.6	34.3
600	26.2	24.9	25	29.4	31.9	33.2
630	25.8	25	25.2	28.9	31.2	32
660	24.6	24.6	24.5	29	30.4	31.8
690	24.4	24.3	24.6	28.6	30.3	31.3
720	24.4	24	24.2	28.2	30.3	30.7
750	23.6	24	24	28	29.7	30.6
780	23.6	23.8	23.8	28	29.4	30.1
810	23.4	23.4	23.5	27.7	29.1	30.1
840	22.9	23.3	23.6	27.8	29.2	29.7
870	23	24.3	23.4	27.4	29.1	29.4
900	22.4	23.1	23.4	27.3	29	29.1
930	22.7	23.5	23.4	27.6	28.5	28.8
960	22.7	23.2	23.4	27.4	28.5	29

## Sheet: Figure 5c
Anti-photobleaching property of EuTTA-350 powder during 5 cycles of heating-cooling.
	Cycle 1		Cycle 2		Cycle 3		Cycle 4		Cycle 5
Time (s)	Temperature (°C)	Time (s)	Temperature (°C)	Time (s)	Temperature (°C)	Time (s)	Temperature (°C)	Time (s)	Temperature (°C)
0	20.2	960	20.8	1920	21	2880	22.2	3840	22.3
1	22.8	961	22.3	1921	22.4	2881	23	3841	25.2
2	31.2	962	32.2	1922	30	2882	34.2	3842	30.6
5	37.9	965	41.3	1925	41.7	2885	41	3845	41.6
10	40.3	970	43.9	1930	46	2890	43.4	3850	44.5
15	42.6	975	46.8	1935	48.6	2895	45.5	3855	45.6
25	46.6	985	51.5	1945	52	2905	49.2	3865	48.7
30	46.8	990	52.2	1950	53.4	2910	50.4	3870	49.5
45	47.5	1005	55.7	1965	55.4	2925	54.6	3885	52
60	49.2	1020	57	1980	57.1	2940	56.2	3900	53.2
90	53.1	1050	60.1	2010	59.1	2970	60.3	3930	55.2
120	56.5	1080	64.2	2040	61	3000	63	3960	57.5
150	59.4	1110	65	2070	62.6	3030	63.6	3990	59.6
180	62.8	1140	66.9	2100	64.3	3060	65.7	4020	60.5
210	64.8	1170	67.5	2130	66.1	3090	66.2	4050	61.9
240	66.1	1200	68.1	2160	67.1	3120	66.5	4080	61.7
270	67.2	1230	68.7	2190	68.1	3150	66.8	4110	63.7
300	67.4	1260	68.6	2220	68.6	3180	67.5	4140	64.1
330	67.8	1290	68.9	2250	68.9	3210	67.7	4170	64.9
360	67.3	1320	69.1	2280	68.7	3240	68.2	4200	64.7
390	68.3	1350	69.2	2310	68.5	3270	68.6	4230	65.3
420	68.6	1380	69.2	2340	68.4	3300	68.8	4260	65.5
450	68.6	1410	69.1	2370	69.1	3330	68.9	4290	65.7
480	68.7	1440	69.5	2400	68.6	3360	69.2	4320	66.3
481	66.5	1441	67.7	2401	66.3	3361	67.1	4321	66.6
482	64.1	1442	63.5	2402	63.7	3362	65.9	4322	63
483	63.5	1443	61.8	2403	60.4	3363	61.8	4323	58.9
484	61	1444	60.4	2404	59	3364	61.1	4324	55.7
485	59.8	1445	56.8	2405	55.8	3365	56.2	4325	53.4
486	57.3	1446	54.5	2406	53.2	3366	53.2	4326	52.3
487	56.2	1447	51.9	2407	51.2	3367	52	4327	50
490	49.8	1450	47.5	2410	46.2	3370	46.4	4330	46.7
500	39.6	1460	38.4	2420	37.1	3380	37.9	4340	36.2
510	35.4	1470	33.7	2430	32.6	3390	34.1	4350	31.8
525	31.5	1485	30.2	2445	30.2	3405	30.6	4365	27.4
540	29.7	1500	28.6	2460	28.8	3420	29	4380	26
560	28.3	1520	27.1	2480	27.3	3440	27.7	4400	25.7
580	27.2	1540	26.1	2500	25.3	3460	27.1	4420	25.2
600	26.3	1560	24.3	2520	24.8	3480	26.2	4440	24.7
630	24.5	1590	23.8	2550	24.4	3510	25.8	4470	24.8
660	23.5	1620	23.1	2580	23.6	3540	24.6	4500	24.3
690	23.6	1650	22.8	2610	23	3570	24.4	4530	24
720	22.3	1680	22.9	2640	23.2	3600	24.4	4560	24
750	22.3	1710	21.8	2670	23.1	3630	23.6	4590	23.4
780	22.6	1740	21.7	2700	22.3	3660	23.6	4620	24
810	22	1770	21.8	2730	22.5	3690	23.4	4650	23.6
840	21.4	1800	20.9	2760	22.3	3720	22.9	4680	23.6
870	21.1	1830	21.5	2790	22.2	3750	23	4710	24.1
900	21	1860	21.2	2820	22	3780	22.4	4740	23.6
930	20.8	1890	20.9	2850	21.7	3810	22.7	4770	23.4
960	20.4	1920	20.6	2880	22	3840	22.7	4800	23.6

## Sheet: Figure 5d
Water evaporation under simulated sunlight with an intensity of 1 kW m-2 (1 sun)
	Pure water	EuTTA	EuTTA-350	EuTTA-230
Time (s)	Mass change (kg m-2)	Mass change (kg m-2)	Mass change (kg m-2)	Mass change (kg m-2)
0	0	0	0	0
5	-0.000674699	-0.00128	-0.00157	-0.00142
10	-0.000819277	-0.00186	-0.00366	-0.00159
15	-0.00086747	-0.00128	-0.00696	-0.00224
20	-0.00086747	-0.00181	-0.00928	-0.00243
25	-0.00086747	-0.00263	-0.00957	-0.00267
30	-0.00086747	-0.00284	-0.01048	-0.00267
35	-0.00086747	-0.00217	-0.01222	-0.00267
40	-0.00086747	-0.00359	-0.01658	-0.00267
45	-0.00086747	-0.00545	-0.01549	-0.00267
50	-0.00086747	-0.00634	-0.0152	-0.00267
55	-0.00086747	-0.00525	-0.01386	-0.00267
60	-0.00333	-0.00593	-0.01065	-0.00267
65	-0.00373	-0.00706	-0.01234	-0.00267
70	-0.00219	-0.00786	-0.01393	-0.00267
75	-0.00214	-0.00586	-0.01352	-0.00267
80	-0.00234	-0.00516	-0.01533	-0.0033
85	-0.0039	-0.00639	-0.01402	-0.00386
90	-0.00371	-0.00766	-0.01398	-0.00453
95	-0.00405	-0.00867	-0.01239	-0.00523
100	-0.0047	-0.00781	-0.0127	-0.00583
105	-0.00431	-0.00766	-0.01475	-0.0059
110	-0.00431	-0.00829	-0.0161	-0.0059
115	-0.00431	-0.00896	-0.01687	-0.00595
120	-0.00641	-0.00995	-0.0159	-0.00694
125	-0.00733	-0.01104	-0.01771	-0.00747
130	-0.00827	-0.01099	-0.01947	-0.00822
135	-0.00798	-0.0128	-0.02164	-0.00894
140	-0.00904	-0.0127	-0.02687	-0.00998
145	-0.01039	-0.01222	-0.02819	-0.01067
150	-0.01024	-0.0127	-0.02328	-0.01101
155	-0.01072	-0.01359	-0.02161	-0.01101
160	-0.01152	-0.01535	-0.02345	-0.01101
165	-0.01096	-0.01564	-0.02308	-0.01101
170	-0.01166	-0.01564	-0.02598	-0.01101
175	-0.01229	-0.01776	-0.02829	-0.01101
180	-0.0128	-0.01747	-0.02839	-0.01101
185	-0.0147	-0.01747	-0.02865	-0.01106
190	-0.0153	-0.01771	-0.02788	-0.01265
195	-0.0154	-0.02029	-0.02761	-0.0132
200	-0.01631	-0.02236	-0.026	-0.01405
205	-0.01749	-0.02169	-0.02624	-0.01547
210	-0.01863	-0.02118	-0.02851	-0.01617
215	-0.01735	-0.02253	-0.03099	-0.01713
220	-0.01802	-0.02255	-0.03118	-0.01737
225	-0.01971	-0.02511	-0.03219	-0.0188
230	-0.02019	-0.0246	-0.03253	-0.01949
235	-0.02142	-0.02359	-0.03234	-0.02113
240	-0.02133	-0.02569	-0.03414	-0.02239
245	-0.02113	-0.02694	-0.03386	-0.02337
250	-0.02337	-0.02723	-0.03316	-0.02465
255	-0.02436	-0.02933	-0.03183	-0.02557
260	-0.02489	-0.03053	-0.03446	-0.02718
265	-0.02492	-0.03041	-0.03882	-0.02819
270	-0.02593	-0.0306	-0.03786	-0.02945
275	-0.02658	-0.03027	-0.03969	-0.03082
280	-0.02761	-0.0319	-0.04243	-0.03219
285	-0.02863	-0.03311	-0.0448	-0.03294
290	-0.028	-0.03369	-0.0499	-0.03386
295	-0.02971	-0.03496	-0.05328	-0.03513
300	-0.02933	-0.03561	-0.05728	-0.03682
305	-0.02986	-0.03687	-0.05817	-0.0386
310	-0.03214	-0.03619	-0.05954	-0.04
315	-0.03161	-0.03708	-0.062	-0.04173
320	-0.03123	-0.03928	-0.06101	-0.04299
325	-0.03299	-0.04039	-0.06241	-0.04376
330	-0.0339	-0.04205	-0.06446	-0.04499
335	-0.03412	-0.04202	-0.06706	-0.04677
340	-0.03595	-0.04183	-0.06728	-0.04812
345	-0.03643	-0.04135	-0.06701	-0.0492
350	-0.03706	-0.04222	-0.06976	-0.05152
355	-0.03725	-0.0434	-0.07169	-0.0528
360	-0.03867	-0.0433	-0.07757	-0.05434
365	-0.03887	-0.04487	-0.08123	-0.05576
370	-0.03976	-0.04614	-0.08159	-0.05699
375	-0.03942	-0.04807	-0.08581	-0.05863
380	-0.0406	-0.04913	-0.08614	-0.06005
385	-0.0421	-0.04964	-0.09036	-0.06152
390	-0.04311	-0.04998	-0.09371	-0.0632
395	-0.04354	-0.05096	-0.0948	-0.06496
400	-0.04304	-0.05152	-0.09663	-0.06675
405	-0.04477	-0.05178	-0.10142	-0.06696
410	-0.04487	-0.0528	-0.10533	-0.06877
415	-0.04554	-0.0552	-0.10863	-0.07
420	-0.04619	-0.05482	-0.10841	-0.07173
425	-0.04629	-0.05651	-0.10737	-0.07345
430	-0.04723	-0.05773	-0.1093	-0.07494
435	-0.0492	-0.05757	-0.11227	-0.07667
440	-0.04918	-0.05887	-0.11496	-0.07742
445	-0.05101	-0.06036	-0.11482	-0.07966
450	-0.05084	-0.0614	-0.11687	-0.08108
455	-0.05084	-0.06239	-0.11747	-0.08246
460	-0.05116	-0.0621	-0.1193	-0.08388
465	-0.05055	-0.06333	-0.12313	-0.08559
470	-0.05333	-0.06566	-0.12641	-0.0868
475	-0.05306	-0.06581	-0.12983	-0.08824
480	-0.05424	-0.06759	-0.12966	-0.09012
485	-0.05496	-0.06798	-0.13217	-0.09166
490	-0.0559	-0.06754	-0.13578	-0.0932
495	-0.05708	-0.06887	-0.13831	-0.09518
500	-0.05752	-0.07157	-0.1408	-0.09665
505	-0.05749	-0.07111	-0.14161	-0.09812
510	-0.05829	-0.07029	-0.14135	-0.10007
515	-0.05908	-0.07104	-0.14431	-0.10157
520	-0.05908	-0.07313	-0.1468	-0.10337
525	-0.06036	-0.07323	-0.1506	-0.10484
530	-0.06152	-0.0746	-0.1548	-0.10629
535	-0.06241	-0.07494	-0.15643	-0.10757
540	-0.06246	-0.07588	-0.16031	-0.10923
545	-0.06292	-0.0766	-0.1633	-0.11053
550	-0.06292	-0.07851	-0.1641	-0.11219
555	-0.06292	-0.07959	-0.16499	-0.11443
560	-0.06292	-0.0793	-0.16511	-0.11533
565	-0.06292	-0.07998	-0.16682	-0.11634
570	-0.06345	-0.08195	-0.17265	-0.11858
575	-0.06414	-0.08195	-0.17508	-0.12034
580	-0.06453	-0.08255	-0.17723	-0.12077
585	-0.06617	-0.0841	-0.17973	-0.12212
590	-0.06783	-0.08513	-0.17795	-0.12439
595	-0.06761	-0.08533	-0.18202	-0.12602
600	-0.06764	-0.08824	-0.18347	-0.12696
605	-0.06911	-0.0892	-0.18496	-0.12851
610	-0.06908	-0.08901	-0.18648	-0.1299
615	-0.06937	-0.08969	-0.19036	-0.13186
620	-0.07055	-0.09181	-0.19448	-0.1334
625	-0.0713	-0.09224	-0.19641	-0.13504
630	-0.07142	-0.0919	-0.19766	-0.13663
635	-0.07164	-0.09205	-0.1981	-0.13841
640	-0.07287	-0.09349	-0.20154	-0.13913
645	-0.07376	-0.0959	-0.20287	-0.14147
650	-0.07414	-0.0966	-0.20533	-0.14313
655	-0.0741	-0.09759	-0.20653	-0.14451
660	-0.07528	-0.09798	-0.20978	-0.14617
665	-0.0766	-0.10063	-0.21128	-0.14752
670	-0.0761	-0.10118	-0.21455	-0.14904
675	-0.07699	-0.10113	-0.21684	-0.15048
680	-0.07793	-0.10147	-0.21723	-0.15176
685	-0.07851	-0.10251	-0.21798	-0.15325
690	-0.07846	-0.10284	-0.21855	-0.15559
695	-0.07904	-0.10494	-0.22116	-0.15696
700	-0.07993	-0.10643	-0.22564	-0.15834
705	-0.08017	-0.10622	-0.22776	-0.15957
710	-0.08046	-0.10643	-0.2288	-0.16181
715	-0.08135	-0.10846	-0.22904	-0.16388
720	-0.08135	-0.10829	-0.23113	-0.16549
725	-0.08173	-0.10995	-0.23359	-0.1672
730	-0.08282	-0.1101	-0.23667	-0.16865
735	-0.08458	-0.11017	-0.2401	-0.16973
740	-0.08557	-0.11304	-0.24082	-0.17094
745	-0.08627	-0.11378	-0.24251	-0.17325
750	-0.08561	-0.11547	-0.24675	-0.17525
755	-0.08646	-0.11525	-0.2486	-0.17677
760	-0.08713	-0.11525	-0.25089	-0.17882
765	-0.08651	-0.1153	-0.25292	-0.18058
770	-0.0881	-0.11689	-0.25561	-0.18123
775	-0.08851	-0.11805	-0.25571	-0.18198
780	-0.09022	-0.11995	-0.25706	-0.18424
785	-0.09022	-0.12311	-0.25923	-0.18559
790	-0.08973	-0.12354	-0.26111	-0.18747
795	-0.09007	-0.1226	-0.26557	-0.18889
800	-0.09077	-0.12253	-0.27	-0.19027
805	-0.09337	-0.1246	-0.27005	-0.19234
810	-0.09352	-0.1246	-0.27217	-0.19475
815	-0.09342	-0.12467	-0.27361	-0.19622
820	-0.0939	-0.1274	-0.27561	-0.19783
825	-0.09494	-0.1288	-0.27663	-0.20022
830	-0.09494	-0.12867	-0.27894	-0.20113
835	-0.09489	-0.12983	-0.2812	-0.20193
840	-0.09561	-0.13188	-0.28212	-0.20301
845	-0.09689	-0.13234	-0.2841	-0.20525
850	-0.09778	-0.13371	-0.2859	-0.20667
855	-0.09778	-0.13311	-0.28846	-0.20863
860	-0.09689	-0.13417	-0.29118	-0.21051
865	-0.09713	-0.1353	-0.29325	-0.21111
870	-0.09723	-0.13602	-0.29373	-0.21289
875	-0.09896	-0.13696	-0.29566	-0.21431
880	-0.0993	-0.13701	-0.29749	-0.21511
885	-0.10043	-0.13889	-0.29908	-0.2161
890	-0.1019	-0.13908	-0.30183	-0.21807
895	-0.1039	-0.14067	-0.30573	-0.21961
900	-0.10258	-0.14099	-0.30933	-0.22082
905	-0.1032	-0.14239	-0.31116	-0.22243
910	-0.10258	-0.14311	-0.31142	-0.22453
915	-0.10251	-0.14333	-0.3139	-0.22641
920	-0.10263	-0.14335	-0.31419	-0.22728
925	-0.10414	-0.14525	-0.31858	-0.22831
930	-0.10583	-0.14699	-0.32195	-0.23017
935	-0.10561	-0.14747	-0.32067	-0.23154
940	-0.10588	-0.14819	-0.31969	-0.23325
945	-0.10655	-0.1507	-0.32116	-0.23463
950	-0.10704	-0.15164	-0.32458	-0.23651
955	-0.10812	-0.15135	-0.32894	-0.23858
960	-0.10923	-0.15101	-0.3306	-0.24082
965	-0.11142	-0.15202	-0.33583	-0.2427
970	-0.11234	-0.15306	-0.33769	-0.24434
975	-0.1107	-0.15325	-0.33875	-0.24583
980	-0.11084	-0.15583	-0.34094	-0.24759
985	-0.11157	-0.15925	-0.34176	-0.24911
990	-0.11106	-0.15807	-0.3426	-0.25058
995	-0.11214	-0.15776	-0.34417	-0.25178
1000	-0.11253	-0.15911	-0.34692	-0.25318
1005	-0.11284	-0.16154	-0.34894	-0.2547
1010	-0.11441	-0.16361	-0.35198	-0.25607
1015	-0.11537	-0.16258	-0.356	-0.25716
1020	-0.11598	-0.16263	-0.35655	-0.25887
1025	-0.11533	-0.16453	-0.35677	-0.2601
1030	-0.11759	-0.16619	-0.36046	-0.26149
1035	-0.11761	-0.1661	-0.36251	-0.26316
1040	-0.11701	-0.16576	-0.3648	-0.26508
1045	-0.11749	-0.16802	-0.36564	-0.26651
1050	-0.1174	-0.1693	-0.3699	-0.26776
1055	-0.11788	-0.16925	-0.37137	-0.26906
1060	-0.11788	-0.16954	-0.37265	-0.27077
1065	-0.11877	-0.17104	-0.37542	-0.27231
1070	-0.11959	-0.172	-0.37766	-0.27383
1075	-0.12087	-0.17376	-0.38005	-0.2752
1080	-0.1226	-0.1732	-0.38178	-0.27701
1085	-0.12164	-0.17446	-0.38267	-0.27834
1090	-0.12063	-0.17475	-0.38573	-0.27986
1095	-0.12087	-0.1759	-0.38655	-0.28161
1100	-0.12186	-0.17689	-0.38947	-0.2834
1105	-0.1228	-0.1787	-0.39106	-0.28533
1110	-0.12357	-0.18099	-0.39436	-0.28742
1115	-0.12441	-0.18027	-0.39484	-0.28957
1120	-0.12436	-0.18154	-0.39667	-0.29087
1125	-0.12504	-0.18272	-0.40012	-0.29227
1130	-0.12786	-0.18229	-0.40576	-0.29369
1135	-0.12749	-0.1819	-0.40687	-0.29605
1140	-0.12725	-0.18395	-0.40889	-0.29711
1145	-0.12723	-0.18643	-0.41301	-0.29889
1150	-0.12747	-0.18723	-0.41395	-0.30014
1155	-0.1288	-0.1894	-0.41612	-0.30181
1160	-0.12916	-0.18889	-0.41834	-0.3034
1165	-0.12971	-0.18877	-0.41877	-0.30453
1170	-0.13258	-0.19077	-0.42142	-0.30564
1175	-0.13255	-0.19176	-0.42557	-0.30692
1180	-0.132	-0.19178	-0.42935	-0.30855
1185	-0.13289	-0.19222	-0.43019	-0.31017
1190	-0.13186	-0.19277	-0.42916	-0.31159
1195	-0.13186	-0.1941	-0.43128	-0.31369
1200	-0.13217	-0.19545	-0.43292	-0.3154
1205	-0.13299	-0.19612	-0.4341	-0.3166
1210	-0.13333	-0.19805	-0.43629	-0.31831
1215	-0.13453	-0.19822	-0.43843	-0.32002
1220	-0.13489	-0.19822	-0.44227	-0.32176
1225	-0.13559	-0.19981	-0.44434	-0.32359
1230	-0.13643	-0.20014	-0.44639	-0.32477
1235	-0.13745	-0.20159	-0.44737	-0.32646
1240	-0.13759	-0.20219	-0.44993	-0.32776
1245	-0.13839	-0.2033	-0.44918	-0.32928
1250	-0.13807	-0.20489	-0.45092	-0.33128
1255	-0.13863	-0.20576	-0.4554	-0.33287
1260	-0.13933	-0.20711	-0.45733	-0.33441
1265	-0.13966	-0.20795	-0.45969	-0.33547
1270	-0.14029	-0.20735	-0.46231	-0.33773
1275	-0.14108	-0.20795	-0.46325	-0.33973
1280	-0.14133	-0.20894	-0.46607	-0.34135
1285	-0.14248	-0.21137	-0.46978	-0.34357
1290	-0.1434	-0.21002	-0.47118	-0.34602
1295	-0.14436	-0.21188	-0.47116	-0.34735
1300	-0.1466	-0.21239	-0.47308	-0.34841
1305	-0.14583	-0.21265	-0.47631	-0.35065
1310	-0.14506	-0.21508	-0.47933	-0.35176
1315	-0.14446	-0.21453	-0.48101	-0.35272
1320	-0.14482	-0.21634	-0.48248	-0.35494
1325	-0.14646	-0.21957	-0.48605	-0.35641
1330	-0.14701	-0.22111	-0.48923	-0.35793
1335	-0.14716	-0.21966	-0.49106	-0.35884
1340	-0.14752	-0.21937	-0.49311	-0.36024
1345	-0.14858	-0.22	-0.49467	-0.36176
1350	-0.14954	-0.21998	-0.49713	-0.36383
1355	-0.1493	-0.22147	-0.49819	-0.36573
1360	-0.15125	-0.22383	-0.49973	-0.36689
1365	-0.15219	-0.22525	-0.50308	-0.36814
1370	-0.15296	-0.22622	-0.50583	-0.36971
1375	-0.15231	-0.22682	-0.50735	-0.3714
1380	-0.15188	-0.22824	-0.5073	-0.37304
1385	-0.15414	-0.22964	-0.50942	-0.37441
1390	-0.15431	-0.23034	-0.51234	-0.37588
1395	-0.15407	-0.23108	-0.51366	-0.37747
1400	-0.154	-0.23164	-0.51557	-0.37892
1405	-0.15388	-0.23164	-0.51704	-0.38101
1410	-0.15383	-0.23166	-0.51783	-0.38284
1415	-0.15496	-0.2333	-0.52051	-0.38398
1420	-0.15569	-0.23641	-0.52289	-0.38581
1425	-0.15578	-0.23639	-0.52598	-0.38742
1430	-0.15655	-0.23639	-0.52723	-0.38855
1435	-0.15836	-0.23672	-0.52901	-0.39043
1440	-0.15834	-0.23827	-0.532	-0.39176
1445	-0.15848	-0.23884	-0.53417	-0.39381
1450	-0.16027	-0.24014	-0.5354	-0.39573
1455	-0.16234	-0.24041	-0.53619	-0.39761
1460	-0.16251	-0.24169	-0.53901	-0.4
1465	-0.16222	-0.24275	-0.54159	-0.40125
1470	-0.16241	-0.24272	-0.54612	-0.40316
1475	-0.16282	-0.24545	-0.54937	-0.4048
1480	-0.16407	-0.2452	-0.54665	-0.40646
1485	-0.16554	-0.246	-0.54819	-0.40875
1490	-0.16639	-0.24675	-0.55205	-0.41017
1495	-0.16663	-0.24783	-0.55576	-0.41104
1500	-0.16737	-0.24853	-0.55684	-0.41231
1505	-0.16737	-0.24978	-0.55947	-0.41361
1510	-0.16757	-0.25058	-0.56149	-0.41506
1515	-0.16846	-0.25193	-0.56383	-0.41675
1520	-0.16889	-0.25354	-0.56643	-0.4186
1525	-0.16933	-0.2533	-0.56872	-0.42051
1530	-0.16961	-0.25424	-0.5714	-0.42258
1535	-0.16884	-0.25523	-0.57277	-0.42446
1540	-0.17012	-0.25566	-0.57422	-0.42523
1545	-0.17111	-0.25689	-0.5759	-0.42658
1550	-0.1714	-0.25631	-0.57872	-0.42855
1555	-0.17227	-0.25749	-0.58012	-0.43017
1560	-0.17173	-0.26	-0.58239	-0.43205
1565	-0.17267	-0.26186	-0.58296	-0.4333
1570	-0.17289	-0.26217	-0.58566	-0.43518
1575	-0.1733	-0.26472	-0.58964	-0.43641
1580	-0.17354	-0.26487	-0.59267	-0.43846
1585	-0.17504	-0.26448	-0.59219	-0.43957
1590	-0.17525	-0.26492	-0.59195	-0.44084
1595	-0.17506	-0.2666	-0.59525	-0.44248
1600	-0.17537	-0.26684	-0.59846	-0.44441
1605	-0.17557	-0.26798	-0.60075	-0.44648
1610	-0.1759	-0.2693	-0.602	-0.4486
1615	-0.17571	-0.26983	-0.60381	-0.44998
1620	-0.17576	-0.272	-0.60564	-0.45173
1625	-0.178	-0.27157	-0.60752	-0.45347
1630	-0.1779	-0.27116	-0.60933	-0.45516
1635	-0.17761	-0.27417	-0.61224	-0.45617
1640	-0.17911	-0.27388	-0.61388	-0.4581
1645	-0.17904	-0.27552	-0.61533	-0.46024
1650	-0.17908	-0.27682	-0.61735	-0.46195
1655	-0.17949	-0.27699	-0.62113	-0.46402
1660	-0.17964	-0.27694	-0.62214	-0.46559
1665	-0.17918	-0.27827	-0.62147	-0.46783
1670	-0.17959	-0.27913	-0.6248	-0.46877
1675	-0.1806	-0.27906	-0.62788	-0.4692
1680	-0.18101	-0.28041	-0.62884	-0.47149
1685	-0.18118	-0.28251	-0.63067	-0.47345
1690	-0.18096	-0.28347	-0.62966	-0.47436
1695	-0.18243	-0.28313	-0.63296	-0.47588
1700	-0.18258	-0.2832	-0.63675	-0.47776
1705	-0.18284	-0.284	-0.64145	-0.47971
1710	-0.18345	-0.28448	-0.64251	-0.48123
1715	-0.18443	-0.28646	-0.64393	-0.4828
1720	-0.18566	-0.28696	-0.64255	-0.48441
1725	-0.18513	-0.28747	-0.64663	-0.48653
1730	-0.1861	-0.28822	-0.64904	-0.48807
1735	-0.18595	-0.2912	-0.65161	-0.48978
1740	-0.18665	-0.29181	-0.65571	-0.49137
1745	-0.18817	-0.29287	-0.65564	-0.49284
1750	-0.18822	-0.29333	-0.6554	-0.49427
1755	-0.18836	-0.29533	-0.66014	-0.49612
1760	-0.18848	-0.29622	-0.66149	-0.49786
1765	-0.18973	-0.29624	-0.66436	-0.49942
1770	-0.18954	-0.29651	-0.66827	-0.50106
1775	-0.18959	-0.29814	-0.67002	-0.5028
1780	-0.19181	-0.29863	-0.67084	-0.50439
1785	-0.19212	-0.29916	-0.6708	-0.5053
1790	-0.19169	-0.30024	-0.67376	-0.50701
1795	-0.19229	-0.302	-0.67757	-0.50904
1800	-0.19243	-0.30239	-0.68096	-0.5112
1805	-0.19258	-0.30253	-0.68205	-0.5134
1810	-0.19417	-0.30465	-0.68467	-0.51477
1815	-0.1948	-0.30639	-0.68622	-0.51605
1820	-0.19472	-0.3068	-0.68665	-0.51827
1825	-0.19489	-0.3072	-0.68822	-0.52101
1830	-0.19499	-0.30773	-0.68981	-0.52229
1835	-0.19566	-0.30853	-0.69386	-0.52393
1840	-0.19716	-0.31017	-0.698	-0.52545
1845	-0.19831	-0.30959	-0.69802	-0.52694
1850	-0.19822	-0.31058	-0.70075	-0.52853
1855	-0.1972	-0.312	-0.70398	-0.53014
1860	-0.19764	-0.31214	-0.70347	-0.53154
1865	-0.19865	-0.31214	-0.70427	-0.53251
1870	-0.19949	-0.31398	-0.70477	-0.53439
1875	-0.19911	-0.31578	-0.70843	-0.53583
1880	-0.20053	-0.31612	-0.71219	-0.53725
1885	-0.20224	-0.31867	-0.71412	-0.53848
1890	-0.20214	-0.31812	-0.71651	-0.54022
1895	-0.20239	-0.31911	-0.71745	-0.54164
1900	-0.20219	-0.32198	-0.71995	-0.54311
1905	-0.2014	-0.32193	-0.72207	-0.54511
1910	-0.20255	-0.32171	-0.72614	-0.54646
1915	-0.20267	-0.32316	-0.72884	-0.54848
1920	-0.20311	-0.32436	-0.73207	-0.54978
1925	-0.20361	-0.32511	-0.73306	-0.55142
1930	-0.20357	-0.32769	-0.73694	-0.55333
1935	-0.20455	-0.32728	-0.73708	-0.55482
1940	-0.20484	-0.3274	-0.74125	-0.55636
1945	-0.20576	-0.32877	-0.74398	-0.55807
1950	-0.20646	-0.32875	-0.74323	-0.55969
1955	-0.20824	-0.3292	-0.7461	-0.56147
1960	-0.20882	-0.3328	-0.75128	-0.56308
1965	-0.20788	-0.33345	-0.75357	-0.56451
1970	-0.20769	-0.33253	-0.75588	-0.56653
1975	-0.20795	-0.33402	-0.75908	-0.56925
1980	-0.20783	-0.33506	-0.76029	-0.57113
1985	-0.20877	-0.33675	-0.76055	-0.5726
1990	-0.20935	-0.33634	-0.7641	-0.5748
1995	-0.21104	-0.33648	-0.76689	-0.57646
2000	-0.21195	-0.33817	-0.76807	-0.5779
2005	-0.21157	-0.33969	-0.76986	-0.58036
2010	-0.21161	-0.3399	-0.7727	-0.58101
2015	-0.21354	-0.34253	-0.77533	-0.58251
2020	-0.214	-0.34325	-0.77672	-0.58441
2025	-0.21414	-0.34227	-0.77725	-0.58578
2030	-0.21395	-0.34325	-0.7767	-0.58761
2035	-0.21465	-0.34345	-0.77655	-0.58913
2040	-0.21357	-0.3474	-0.78169	-0.5907
2045	-0.2147	-0.34863	-0.78528	-0.59224
2050	-0.21602	-0.34894	-0.7854	-0.59333
2055	-0.21665	-0.34853	-0.78872	-0.59504
2060	-0.21655	-0.34973	-0.79422	-0.5968
2065	-0.21822	-0.3513	-0.79696	-0.59834
2070	-0.21848	-0.3528	-0.79957	-0.59976
2075	-0.21863	-0.35316	-0.79998	-0.60133
2080	-0.21853	-0.35275	-0.80149	-0.60287
2085	-0.21901	-0.35294	-0.80477	-0.60407
2090	-0.22041	-0.35414	-0.80569	-0.60622
2095	-0.22072	-0.35448	-0.80802	-0.60778
2100	-0.22101	-0.35624	-0.80969	-0.60933
2105	-0.22171	-0.35682	-0.81499	-0.61113
2110	-0.22137	-0.35834	-0.81687	-0.61289
2115	-0.22161	-0.36053	-0.81612	-0.61501
2120	-0.22161	-0.3599	-0.81786	-0.6161
2125	-0.22361	-0.36014	-0.82455	-0.61747
2130	-0.22347	-0.36193	-0.82716	-0.61892
2135	-0.22318	-0.36378	-0.82735	-0.62029
2140	-0.22395	-0.36272	-0.82935	-0.62265
2145	-0.2247	-0.3633	-0.83133	-0.62525
2150	-0.22417	-0.36388	-0.83422	-0.62708
2155	-0.22586	-0.3653	-0.83504	-0.62846
2160	-0.22631	-0.36588	-0.83152	-0.62884
2165	-0.22728	-0.3659	-0.83198	-0.6308
2170	-0.22769	-0.36836	-0.83402	-0.63296
2175	-0.22788	-0.3707	-0.83824	-0.63465
2180	-0.22783	-0.3712	-0.83986	-0.63754
2185	-0.22961	-0.37205	-0.84241	-0.6386
2190	-0.23142	-0.37169	-0.84508	-0.64027
2195	-0.22918	-0.37193	-0.84819	-0.6406
2200	-0.22976	-0.37263	-0.84733	-0.64149
2205	-0.23034	-0.37651	-0.85198	-0.64304
2210	-0.23077	-0.37571	-0.85159	-0.64494
2215	-0.2299	-0.3772	-0.85407	-0.64689
2220	-0.23039	-0.37846	-0.85694	-0.64846
2225	-0.23246	-0.37761	-0.86067	-0.65007
2230	-0.23313	-0.37904	-0.8634	-0.65224
2235	-0.2328	-0.3801	-0.86487	-0.65381
2240	-0.23371	-0.38031	-0.86641	-0.65586
2245	-0.23643	-0.38065	-0.86754	-0.65742
2250	-0.23677	-0.3833	-0.86766	-0.65867
2255	-0.23573	-0.3846	-0.87072	-0.66002
2260	-0.23651	-0.38564	-0.87292	-0.66207
2265	-0.23704	-0.38629	-0.8761	-0.66395
2270	-0.23692	-0.38749	-0.87692	-0.66528
2275	-0.2374	-0.38773	-0.8781	-0.66694
2280	-0.23692	-0.38687	-0.88145	-0.66846
2285	-0.23778	-0.3888	-0.88395	-0.66981
2290	-0.23904	-0.39012	-0.88559	-0.67123
2295	-0.24048	-0.39251	-0.88701	-0.67328
2300	-0.24058	-0.3921	-0.88983	-0.6746
2305	-0.24043	-0.39361	-0.89294	-0.6759
2310	-0.24075	-0.39414	-0.8952	-0.67773
2315	-0.24282	-0.39571	-0.89631	-0.67949
2320	-0.24347	-0.39706	-0.8981	-0.68198
2325	-0.24308	-0.39655	-0.90096	-0.684
2330	-0.24308	-0.39716	-0.9026	-0.68566
2335	-0.24205	-0.39855	-0.90682	-0.68735
2340	-0.24181	-0.39935	-0.91002	-0.68913
2345	-0.24265	-0.39973	-0.90947	-0.69188
2350	-0.24354	-0.39952	-0.90945	-0.694
2355	-0.24451	-0.40253	-0.91304	-0.69617
2360	-0.24407	-0.40342	-0.91687	-0.69793
2365	-0.2461	-0.40537	-0.91733	-0.69928
2370	-0.24612	-0.40571	-0.91783	-0.70051
2375	-0.24653	-0.40586	-0.91959	-0.7013
2380	-0.24725	-0.40586	-0.92325	-0.70345
2385	-0.24689	-0.40665	-0.9261	-0.7048
2390	-0.24677	-0.40725	-0.92704	-0.70631
2395	-0.24677	-0.40896	-0.92899	-0.70788
2400	-0.24716	-0.40935	-0.93193	-0.71012
2405	-0.24901	-0.41224	-0.9341	-0.71161
2410	-0.24986	-0.414	-0.93627	-0.71304
2415	-0.25084	-0.41299	-0.93846	-0.7152
2420	-0.25133	-0.41345	-0.94041	-0.71667
2425	-0.25246	-0.41492	-0.94443	-0.71839
2430	-0.2527	-0.41588	-0.94525	-0.71981
2435	-0.25171	-0.41557	-0.94735	-0.72149
2440	-0.25075	-0.4172	-0.94884	-0.72311
2445	-0.25284	-0.41858	-0.95106	-0.72496
2450	-0.25494	-0.41887	-0.95299	-0.72627
2455	-0.25364	-0.42014	-0.95499	-0.72783
2460	-0.25395	-0.42005	-0.95472	-0.72923
2465	-0.25378	-0.42205	-0.95742	-0.73118
2470	-0.25612	-0.42243	-0.95882	-0.73316
2475	-0.2573	-0.42443	-0.95877	-0.73453
2480	-0.2572	-0.42665	-0.9599	-0.73617
2485	-0.25653	-0.42614	-0.96265	-0.73759
2490	-0.25687	-0.42533	-0.96441	-0.73918
2495	-0.25593	-0.42735	-0.96908	-0.74084
2500	-0.2552	-0.4299	-0.97308	-0.74342
2505	-0.2581	-0.43128	-0.97694	-0.74429
2510	-0.25952	-0.43171	-0.97723	-0.74622
2515	-0.25827	-0.43166	-0.97942	-0.74802
2520	-0.25747	-0.43193	-0.98258	-0.75012
2525	-0.25827	-0.43306	-0.98431	-0.75051
2530	-0.25966	-0.43313	-0.98537	-0.75265
2535	-0.25942	-0.43427	-0.98696	-0.75458
2540	-0.25904	-0.43378	-0.99058	-0.75595
2545	-0.2613	-0.43446	-0.99224	-0.7574
2550	-0.2626	-0.43653	-0.99318	-0.75887
2555	-0.2633	-0.43778	-0.9966	-0.76101
2560	-0.26342	-0.43829	-0.99737	-0.76234
2565	-0.26289	-0.43957	-0.9966	-0.76405
2570	-0.26301	-0.43906	-0.99846	-0.76571
2575	-0.26357	-0.4406	-1.00176	-0.76624
2580	-0.26617	-0.4408	-1.0061	-0.76827
2585	-0.26489	-0.44296	-1.00814	-0.76976
2590	-0.26458	-0.4428	-1.01031	-0.77128
2595	-0.26525	-0.44402	-1.0106	-0.77299
2600	-0.26482	-0.44629	-1.01646	-0.77475
2605	-0.26554	-0.44578	-1.02014	-0.77624
2610	-0.2659	-0.44554	-1.0206	-0.77836
2615	-0.26689	-0.44863	-1.02227	-0.77993
2620	-0.26949	-0.45092	-1.02393	-0.78135
2625	-0.26858	-0.45152	-1.02316	-0.78258
2630	-0.26904	-0.45113	-1.02636	-0.78451
2635	-0.26858	-0.45219	-1.02906	-0.78617
2640	-0.26781	-0.45255	-1.03067	-0.78769
2645	-0.26848	-0.45212	-1.03598	-0.78964
2650	-0.26957	-0.45335	-1.03822	-0.79169
2655	-0.27022	-0.45388	-1.04072	-0.79347
2660	-0.27227	-0.45566	-1.04135	-0.79492
2665	-0.27246	-0.4554	-1.04159	-0.79634
2670	-0.27287	-0.45706	-1.04489	-0.79793
2675	-0.27337	-0.45716	-1.04829	-0.79986
2680	-0.27373	-0.4586	-1.05048	-0.80214
2685	-0.27571	-0.46065	-1.0539	-0.8034
2690	-0.27487	-0.46157	-1.05537	-0.80475
2695	-0.27586	-0.46246	-1.05583	-0.80658
2700	-0.27795	-0.46207	-1.05725	-0.80827
2705	-0.27942	-0.46275	-1.0574	-0.8107
2710	-0.27778	-0.46422	-1.06137	-0.81251
2715	-0.278	-0.46453	-1.06222	-0.81453
2720	-0.27776	-0.46631	-1.06549	-0.81634
2725	-0.2781	-0.466	-1.0672	-0.81672
2730	-0.27848	-0.46798	-1.06969	-0.81858
2735	-0.27913	-0.46843	-1.07578	-0.82118
2740	-0.27993	-0.4686	-1.07672	-0.82378
2745	-0.28227	-0.46894	-1.07699	-0.82402
2750	-0.28183	-0.46983	-1.08195	-0.8247
2755	-0.28292	-0.47125	-1.08258	-0.82699
2760	-0.28241	-0.47282	-1.08323	-0.82822
2765	-0.28198	-0.47316	-1.08675	-0.82976
2770	-0.28325	-0.47388	-1.09046	-0.8319
2775	-0.28373	-0.47639	-1.09243	-0.83463
2780	-0.28405	-0.47769	-1.09518	-0.83525
2785	-0.28407	-0.478	-1.0952	-0.83675
2790	-0.28429	-0.47819	-1.09619	-0.83846
2795	-0.28395	-0.47981	-1.09764	-0.83998
2800	-0.28694	-0.48084	-1.10094	-0.84099
2805	-0.28841	-0.4814	-1.10496	-0.84304
2810	-0.2866	-0.48231	-1.10665	-0.84496
2815	-0.28733	-0.48263	-1.1094	-0.85405
2820	-0.28812	-0.48316	-1.1106	-0.85559
2825	-0.28817	-0.4841	-1.11099	-0.85812
2830	-0.28846	-0.48472	-1.11427	-0.85942
2835	-0.28904	-0.48528	-1.11646	-0.86084
2840	-0.2913	-0.48581	-1.11737	-0.86239
2845	-0.29284	-0.48728	-1.11976	-0.86405
2850	-0.29248	-0.48961	-1.12222	-0.8659
2855	-0.29149	-0.49096	-1.12352	-0.86694
2860	-0.29224	-0.49036	-1.12742	-0.8687
2865	-0.29212	-0.49029	-1.12913	-0.87084
2870	-0.29407	-0.49046	-1.12945	-0.87299
2875	-0.29537	-0.49255	-1.1292	-0.8746
2880	-0.29629	-0.49508	-1.13166	-0.87718
2885	-0.29463	-0.49564	-1.13407	-0.87846
2890	-0.29513	-0.49694	-1.13865	-0.88017
2895	-0.29508	-0.49752	-1.13995	-0.88145
2900	-0.2966	-0.49783	-1.14277	-0.88301
2905	-0.2968	-0.49988	-1.14455	-0.88518
2910	-0.29742	-0.49945	-1.14947	-0.88641
2915	-0.29839	-0.49973	-1.15075	-0.88793
2920	-0.29913	-0.50178	-1.14983	-0.88923
2925	-0.30041	-0.50287	-1.15436	-0.89125
2930	-0.29928	-0.50373	-1.15542	-0.89277
2935	-0.29993	-0.50581	-1.1588	-0.89419
2940	-0.30106	-0.50564	-1.16178	-0.89655
2945	-0.29988	-0.50653	-1.16224	-0.89812
2950	-0.29973	-0.5079	-1.16463	-0.9006
2955	-0.30171	-0.50851	-1.16737	-0.90188
2960	-0.30188	-0.50916	-1.16904	-0.90287
2965	-0.30214	-0.5088	-1.17222	-0.9046
2970	-0.30386	-0.51034	-1.17455	-0.9072
2975	-0.30443	-0.5114	-1.17875	-0.90976
2980	-0.30419	-0.51176	-1.18149	-0.9112
2985	-0.30667	-0.5128	-1.18207	-0.91222
2990	-0.30747	-0.51352	-1.18193	-0.9134
2995	-0.30708	-0.5153	-1.18501	-0.9148
3000	-0.30557	-0.51629	-1.18872	-0.91648
3005	-0.30677	-0.51629	-1.19014	-0.91771
3010	-0.30754	-0.51884	-1.19333	-0.92029
3015	-0.30759	-0.51981	-1.19511	-0.92306
3020	-0.30764	-0.52176	-1.19778	-0.92369
3025	-0.30759	-0.52145	-1.19819	-0.92429
3030	-0.30846	-0.52157	-1.19677	-0.92687
3035	-0.30993	-0.52214	-1.19766	-0.92901
3040	-0.31077	-0.52388	-1.19971	-0.93031
3045	-0.31087	-0.52395	-1.20183	-0.93159
3050	-0.31096	-0.52588	-1.20458	-0.93361
3055	-0.31067	-0.52583	-1.20667	-0.93557
3060	-0.31101	-0.52725	-1.21063	-0.93757
3065	-0.31176	-0.52867	-1.2132	-0.93899
3070	-0.31311	-0.52827	-1.21193	-0.93964
3075	-0.31451	-0.52971	-1.21284	-0.94246
3080	-0.31349	-0.52954	-1.21554	-0.9447
3085	-0.31465	-0.53142	-1.21706	-0.94508
3090	-0.31566	-0.53157	-1.22145	-0.94692
3095	-0.3146	-0.53243	-1.22388	-0.94904
3100	-0.31612	-0.53219	-1.22655	-0.95096
3105	-0.31641	-0.5333	-1.23118	-0.95277
3110	-0.31636	-0.53463	-1.23282	-0.95383
3115	-0.31713	-0.53696	-1.23133	-0.95518
3120	-0.3174	-0.5374	-1.23366	-0.95745
3125	-0.31723	-0.5393	-1.23781	-0.95916
3130	-0.31925	-0.53935	-1.24002	-0.9607
3135	-0.31911	-0.53995	-1.24345	-0.96275
3140	-0.32039	-0.54152	-1.24646	-0.96422
3145	-0.32125	-0.5419	-1.24954	-0.966
3150	-0.32019	-0.54214	-1.25053	-0.96795
3155	-0.31983	-0.54407	-1.25159	-0.96901
3160	-0.32058	-0.54371	-1.25366	-0.97089
3165	-0.3227	-0.54598	-1.25542	-0.97214
3170	-0.32366	-0.54588	-1.25586	-0.97378
3175	-0.32289	-0.54559	-1.2608	-0.97552
3180	-0.32289	-0.54757	-1.26296	-0.97764
3185	-0.32277	-0.5488	-1.26648	-0.97911
3190	-0.3227	-0.54969	-1.26684	-0.98077
3195	-0.32419	-0.55039	-1.26759	-0.98229
3200	-0.32484	-0.55287	-1.27019	-0.98431
3205	-0.32504	-0.55402	-1.2726	-0.98627
3210	-0.32624	-0.55496	-1.27571	-0.98745
3215	-0.32725	-0.5548	-1.27894	-0.98906
3220	-0.32689	-0.55506	-1.27776	-0.99043
3225	-0.32701	-0.55672	-1.27692	-0.99217
3230	-0.32877	-0.55855	-1.27981	-0.99376
3235	-0.33053	-0.55961	-1.28561	-0.99535
3240	-0.3301	-0.55954	-1.2888	-0.9974
3245	-0.33058	-0.56207	-1.28942	-0.99913
3250	-0.33116	-0.56157	-1.28764	-1.00104
3255	-0.3326	-0.56099	-1.28872	-1.00265
3260	-0.33186	-0.56128	-1.29284	-1.004
3265	-0.33096	-0.5628	-1.29453	-1.0053
3270	-0.33231	-0.56467	-1.29564	-1.00776
3275	-0.33381	-0.56405	-1.29923	-1.01019
3280	-0.33376	-0.56571	-1.3021	-1.01029
3285	-0.33542	-0.5674	-1.30511	-1.012
3290	-0.3372	-0.5674	-1.30923	-1.01417
3295	-0.33588	-0.5679	-1.31241	-1.01624
3300	-0.33812	-0.5699	-1.31455	-1.0181
3305	-0.3388	-0.57036	-1.31482	-1.01947
3310	-0.3367	-0.57094	-1.31655	-1.02094
3315	-0.33588	-0.57361	-1.31911	-1.02251
3320	-0.33614	-0.57357	-1.32092	-1.02402
3325	-0.3367	-0.57255	-1.32492	-1.0254
3330	-0.33807	-0.57405	-1.32665	-1.02687
3335	-0.33788	-0.57487	-1.32882	-1.02896
3340	-0.33913	-0.57549	-1.33304	-1.03039
3345	-0.34012	-0.57788	-1.33424	-1.03217
3350	-0.33981	-0.57829	-1.33622	-1.03366
3355	-0.33957	-0.57848	-1.33769	-1.0353
3360	-0.34053	-0.58022	-1.33875	-1.03713
3365	-0.34048	-0.58116	-1.34236	-1.03846
3370	-0.34072	-0.58145	-1.34398	-1.04002
3375	-0.34087	-0.58149	-1.34554	-1.04169
3380	-0.34345	-0.58386	-1.34964	-1.04335
3385	-0.34393	-0.58612	-1.35219	-1.04518
3390	-0.3453	-0.58653	-1.35323	-1.04675
3395	-0.3453	-0.58629	-1.35508	-1.04831
3400	-0.34525	-0.58737	-1.35812	-1.04981
3405	-0.34465	-0.58819	-1.35908	-1.05142
3410	-0.34533	-0.58841	-1.35793	-1.0532
3415	-0.34667	-0.59067	-1.36253	-1.05475
3420	-0.3479	-0.5919	-1.36446	-1.0567
3425	-0.34983	-0.59227	-1.36537	-1.05846
3430	-0.34937	-0.59296	-1.3688	-1.05978
3435	-0.34764	-0.59429	-1.37058	-1.06154
3440	-0.34759	-0.59383	-1.37366	-1.06347
3445	-0.3507	-0.594	-1.37361	-1.06484
3450	-0.35104	-0.59545	-1.37472	-1.06648
3455	-0.35072	-0.59643	-1.37759	-1.06836
3460	-0.35058	-0.59757	-1.38039	-1.06993
3465	-0.35195	-0.59959	-1.38535	-1.07137
3470	-0.35176	-0.60166	-1.38528	-1.07323
3475	-0.35171	-0.60222	-1.3848	-1.07489
3480	-0.35289	-0.60178	-1.38781	-1.07624
3485	-0.35289	-0.60345	-1.39202	-1.07831
3490	-0.35465	-0.60395	-1.3913	-1.08019
3495	-0.35612	-0.60414	-1.3933	-1.08096
3500	-0.35496	-0.60525	-1.39554	-1.08294
3505	-0.35643	-0.60807	-1.39848	-1.08508
3510	-0.35766	-0.60841	-1.40193	-1.08711
3515	-0.35716	-0.60766	-1.40504	-1.08901
3520	-0.35607	-0.60993	-1.40482	-1.09077
3525	-0.35627	-0.61096	-1.40641	-1.09231
3530	-0.35725	-0.6114	-1.40814	-1.09412
3535	-0.35805	-0.6127	-1.41224	-1.09523
3540	-0.35976	-0.61395	-1.41484	-1.09687
3545	-0.36125	-0.61508	-1.41634	-1.09829
3550	-0.36202	-0.61561	-1.41892	-1.10019
3555	-0.36039	-0.61489	-1.42318	-1.10202
3560	-0.35952	-0.61636	-1.42443	-1.10364
3565	-0.36014	-0.61819	-1.42494	-1.10487
3570	-0.36075	-0.61841	-1.42689	-1.10747
3575	-0.36099	-0.61812	-1.42916	-1.10918
3580	-0.36198	-0.61889	-1.432	-1.11053
3585	-0.36337	-0.61964	-1.43453	-1.11198
3590	-0.36304	-0.62333	-1.43706	-1.11313
3595	-0.36354	-0.62137	-1.43933	-1.11528
3600	-0.36347	-0.62145	-1.43966	-1.11677

## Sheet: Figure 5e
Comparison of the performances among solar water evaporators based on various materials reported.
System	Rate (kg m-2 h-1)	Solar-to-vapor efficiency (%)
Carbon based on vapor generators	1.62	100
Loofah and Co-MOF	1.93	98.5
EuTTA-350	1.44	97.9
Cu-CAT-1	1.5	97.6
Zr–Fc MOF/SWCNT/gelatin (ZSG) membrane	1.53	95.6
TPAD-COF	1.42	94 .0
HBG	1.36	93.7
Hierarchical graphene foam	1.4	93.4
Co-CNS/M foam	1.393	93.4
SWCNT/Gelatin thin membrane(HKUST-1)	1.39	92
Ni-MOFs	2.07	91.5
HKUST-1/SWCNT Hybrid Membranes	1.38	90.8
GT-COF-3	1.314	90.7
GDPA-QCN cellulose paper	1.3	90.4
O-KFs-MXene aerogels	1.47	90.4
PU+TPA-TPA-O6	1.293	89.41
GCMP-2	1.41	89.3
MOF-801@CL	1.42	88.9
GCMP-1	1.36	87.9
CR-TPE-T	1.272	87.2
BHMS	1.39	84.7
MDPC/SS mesh	1.222	84.3
HKUST-1/CNF	1.33	84.3
